# Supplementary material for: Gene amplifications cause high-level resistance against albicidin in gram-negative bacteria
Source: PLoS Biol. 2023 Aug 10;21(8):e3002186. doi: 10.1371/journal.pbio.3002186 (PMC10414762; doi:10.1371/journal.pbio.3002186)
Supplement: S1 Data — Source data for the main figures (Figs 1C, 1D, 2A and 2B) and supporting figures (Figs B, C, E(AB), F(ABCDEF), G, L(BC), T(ABCD), W(AB), and X(AB)). (XLSX) [file pbio.3002186.s002.xlsx]

## Sheet: 1CD
Fig. 1C
strain	WT::pBAD30					WT::pBAD30_STM3175					WT::pBAD30_ygiW					WT::pBAD30_qseBC
	biological replicates			Mean	SD	biological replicates			Mean	SD	biological replicates			Mean	SD	biological replicates			Mean	SD
Calbi (µg/ml):	1	2	3			1	2	3			1	2	3			1	2	3
1	0.1	0.0986667	0.100667	0.0997778	0.00101835	0.100333	0.108	0.0996667	0.102667	0.00463081	0.0976667	0.102667	0.094	0.0981111	0.0043504	0.0973333	0.101	0.103	0.100444	0.00287389
0.5	0.103667	0.100333	0.101333	0.101778	0.00171054	0.100333	0.110333	0.0996667	0.103444	0.00597526	0.097	0.102	0.095	0.098	0.00360555	0.0983333	0.101667	0.106333	0.102111	0.00401848
0.25	0.112333	0.1	0.101	0.104444	0.00685025	0.295333	0.279333	0.230667	0.268444	0.0336804	0.0983333	0.100667	0.095	0.098	0.002848	0.097	0.104333	0.101667	0.101	0.00371184
0.125	0.111333	0.0993333	0.0996667	0.103444	0.00683401	0.387667	0.336333	0.303	0.342333	0.042651	0.0963333	0.101667	0.0933333	0.0971111	0.00422076	0.098	0.102333	0.1	0.100111	0.0021688
0.0625	0.106667	0.106667	0.105333	0.106222	0.000769804	0.459	0.405333	0.373667	0.412667	0.0431367	0.097	0.102	0.0953333	0.0981111	0.00346944	0.097	0.104667	0.102333	0.101333	0.00392994
0.03125	0.109	0.101667	0.100333	0.103667	0.00466667	0.498	0.46	0.413	0.457	0.0425793	0.097	0.102667	0.0943333	0.098	0.00425572	0.0996667	0.104667	0.1	0.101444	0.0027955
0.015625	0.108	0.104	0.117667	0.109889	0.00702641	0.528	0.46	0.449667	0.479222	0.0425576	0.100667	0.116333	0.101667	0.106222	0.00877074	0.0976667	0.109	0.104667	0.103778	0.00571871
0.0078125	0.214667	0.313333	0.287	0.271667	0.0510892	0.526333	0.455667	0.44	0.474	0.045994	0.200667	0.280667	0.124	0.201778	0.0783392	0.121667	0.282667	0.250667	0.218333	0.0852311
0.00390625	0.295667	0.38	0.344	0.339889	0.0423167	0.535	0.474333	0.455667	0.488333	0.0414782	0.312667	0.350667	0.258333	0.307222	0.0464068	0.259	0.369333	0.319667	0.316	0.055258
0.00195312	0.326333	0.387	0.352333	0.355222	0.0304363	0.504667	0.448667	0.463	0.472111	0.0290905	0.37	0.376667	0.345	0.363889	0.0166944	0.316333	0.394333	0.353667	0.354778	0.0390119
Fig. 1D
strain	WT::pBAD30					WT::pBAD30_STM3175_LBD					WT::pBAD30_STM3175_DBD
	biological replicates			Mean	SD	biological replicates			Mean	SD	biological replicates			Mean	SD
Calbi (µg/ml):	1	2	3			1	2	3			1	2	3
1	0.1	0.0986667	0.100667	0.0997778	0.00101835	0.0986667	0.114	0.104333	0.105667	0.00775313	0.0973333	0.101	0.101667	0.1	0.00233334
0.5	0.103667	0.100333	0.101333	0.101778	0.00171054	0.101333	0.119667	0.099	0.106667	0.0113186	0.0966667	0.103	0.101667	0.100444	0.00333888
0.25	0.112333	0.1	0.101	0.104444	0.00685025	0.0983333	0.117667	0.119	0.111667	0.0115662	0.0973333	0.102667	0.101	0.100333	0.00272845
0.125	0.111333	0.0993333	0.0996667	0.103444	0.00683401	0.0973333	0.116	0.140667	0.118	0.0217358	0.0996667	0.0986667	0.103	0.100444	0.00226895
0.0625	0.106667	0.106667	0.105333	0.106222	0.000769804	0.123667	0.12	0.099	0.114222	0.0133097	0.0966667	0.0993333	0.103333	0.0997778	0.00335548
0.03125	0.109	0.101667	0.100333	0.103667	0.00466667	0.354667	0.343	0.339333	0.345667	0.00800694	0.0983333	0.121333	0.106	0.108556	0.011711
0.015625	0.108	0.104	0.117667	0.109889	0.00702641	0.362667	0.399667	0.403667	0.388667	0.0226053	0.258667	0.252333	0.208333	0.239778	0.0274152
0.0078125	0.214667	0.313333	0.287	0.271667	0.0510892	0.416	0.444667	0.467667	0.442778	0.0258851	0.247	0.252333	0.285667	0.261667	0.020955
0.00390625	0.295667	0.38	0.344	0.339889	0.0423167	0.416333	0.460333	0.467333	0.448	0.0276466	0.287667	0.306	0.347	0.313556	0.0303797
0.00195312	0.326333	0.387	0.352333	0.355222	0.0304363	0.415	0.427667	0.469333	0.437333	0.0284273	n.d.	0.351333	0.342667	0.347	0.00612825

## Sheet: 2A
blank	nm	0 albi rep1	0 albi rep2	0 albi rep3	mean 0a	mean 0a-blank	1mM 1	1mM 2	1mM 3	mean 1mM a	mean 1mM a -blank	3mM 1	3mM 2	3mM 3	mean 3mM	mean 3mM a -blank	6mM 1	6mM 2	6mM 3	mean 6mM a	mean 6mM a -blank	31 µM a1	31 µM a2	31 µM a3	mean 0.031mM a	mean 0.031mM a -blank	62 µM a1	62 µM a2	62 µM a3	mean 0.062mM a	mean 0.062mM a -blank	125a1	125a2	125a3	mean 0.125mM a	Mean 0.125mM a -blank	250a1	250a2	250a3	mean 0.250mM a	mean 0.250mM a -blank	500a1	500a2	500a3	mean 0.50mM a	mean 0.50mM a -blank
2.342	290	5.824	4.187	5.428	5.14633	2.80433	2.742	1.877	2.692	2.437	0.095	3.032	4.016	2.008	3.01867	0.676667	1.531	2.16	2.201	1.964	-0.378	6.366	5.193	3.371	4.97667	2.63467	4.214	5.603	2.856	4.22433	1.88233	6.699	2.447	4.585	4.577	2.235	4.27	3.107	2.472	3.283	0.941	4.523	3.601	2.747	3.62367	1.28167
2	290.5	4.903	4.623	4.71	4.74533	2.74533	3.588	3.705	3.222	3.505	1.505	2.377	3.026	2.678	2.69367	0.693667	2.138	2.109	1.73	1.99233	-0.00766667	4.763	5.231	4.566	4.85333	2.85333	4.778	4.49	4.24	4.50267	2.50267	3.721	4.273	3.846	3.94667	1.94667	3.965	4.112	3.968	4.015	2.015	3.36	3.147	3.077	3.19467	1.19467
2.378	291	4.6	4.478	4.666	4.58133	2.20333	3.638	3.631	3.433	3.56733	1.18933	2.96	3.032	2.375	2.789	0.411	2.064	2.244	2.009	2.10567	-0.272333	5.032	5.33	4.415	4.92567	2.54767	4.332	4.745	4.056	4.37767	1.99967	3.744	4.073	4.457	4.09133	1.71333	4.011	4.618	4.002	4.21033	1.83233	3.221	3.106	3.275	3.20067	0.822667
2.459	291.5	4.593	4.727	4.771	4.697	2.238	3.793	3.788	3.512	3.69767	1.23867	2.107	2.818	2.241	2.38867	-0.0703333	2.206	1.962	1.501	1.88967	-0.569333	5.397	4.978	4.462	4.94567	2.48667	4.774	4.34	4.259	4.45767	1.99867	4.52	5.016	5.193	4.90967	2.45067	3.991	4.364	3.892	4.08233	1.62333	3.478	3.929	3.107	3.50467	1.04567
2.105	292	4.83	5.607	5.376	5.271	3.166	3.882	3.84	4.019	3.91367	1.80867	2.43	2.574	2.614	2.53933	0.434333	2.025	2.119	1.896	2.01333	-0.0916667	5.839	5.562	4.597	5.33267	3.22767	5.472	5.086	5.044	5.20067	3.09567	4.8	5.105	5.389	5.098	2.993	4.829	4.424	4.337	4.53	2.425	4.07	3.98	3.208	3.75267	1.64767
2.586	292.5	5.678	5.851	5.534	5.68767	3.10167	3.582	4.246	4.148	3.992	1.406	2.473	2.929	2.747	2.71633	0.130333	2.203	2.03	2.105	2.11267	-0.473333	5.547	5.875	5.24	5.554	2.968	5.485	5.502	5.373	5.45333	2.86733	5.304	4.889	5.469	5.22067	2.63467	4.449	5.219	4.612	4.76	2.174	3.901	3.966	3.571	3.81267	1.22667
2.469	293	5.465	5.91	6.126	5.83367	3.36467	3.571	4.352	4.259	4.06067	1.59167	2.955	2.648	2.641	2.748	0.279	2.207	2.734	1.831	2.25733	-0.211667	5.632	6.046	5.855	5.84433	3.37533	5.379	6.097	5.257	5.57767	3.10867	4.715	5.369	4.996	5.02667	2.55767	4.89	5.596	4.955	5.147	2.678	4.667	3.971	3.474	4.03733	1.56833
2.887	293.5	6.042	6.586	6.131	6.253	3.366	4.164	4.027	4.519	4.23667	1.34967	2.47	2.976	2.905	2.78367	-0.103333	2.535	2.872	2.338	2.58167	-0.305333	6.225	6.362	6.042	6.20967	3.32267	5.853	5.135	5.418	5.46867	2.58167	4.799	5.536	5.531	5.28867	2.40167	4.799	5.605	4.656	5.02	2.133	5.213	4.001	3.919	4.37767	1.49067
2.863	294	7.027	6.492	6.446	6.655	3.792	4.586	4.091	4.376	4.351	1.488	2.761	3.02	2.731	2.83733	-0.0256667	2.507	2.838	2.084	2.47633	-0.386667	6.431	6.065	5.85	6.11533	3.25233	6.405	5.442	6.061	5.96933	3.10633	6.115	6.06	6.017	6.064	3.201	4.502	5.046	4.835	4.79433	1.93133	4.254	4.444	4.849	4.51567	1.65267
2.44	294.5	7.145	7.349	6.588	7.02733	4.58733	4.128	3.904	4.102	4.04467	1.60467	2.942	3.574	3.023	3.17967	0.739667	2.779	2.38	2.375	2.51133	0.0713333	6.964	6.387	6.007	6.45267	4.01267	6.284	6.708	6.816	6.60267	4.16267	6.231	6.61	5.615	6.152	3.712	5.469	5.635	4.721	5.275	2.835	4.728	4.659	5.058	4.815	2.375
2.771	295	7.665	8.275	7.166	7.702	4.931	4.254	4.181	4.002	4.14567	1.37467	2.764	3.521	3.152	3.14567	0.374667	2.435	2.811	2.325	2.52367	-0.247333	7.887	7.308	6.619	7.27133	4.50033	7.159	6.884	7.069	7.03733	4.26633	6.771	7.075	6.576	6.80733	4.03633	6.251	6.276	5.122	5.883	3.112	5.477	4.666	4.985	5.04267	2.27167
2.997	295.5	8.039	8.186	7.925	8.05	5.053	4.637	4.579	4.332	4.516	1.519	2.98	4.147	2.707	3.278	0.281	2.323	2.757	1.879	2.31967	-0.677333	8.593	8.222	6.684	7.833	4.836	7.58	6.713	7.532	7.275	4.278	6.33	7.009	6.146	6.495	3.498	6.013	6.307	5.547	5.95567	2.95867	5.108	4.735	4.561	4.80133	1.80433
2.4	296	9.192	8.763	8.643	8.866	6.466	4.967	4.874	4.877	4.906	2.506	3.152	3.83	3.318	3.43333	1.03333	2.542	2.986	2.51	2.67933	0.279333	8.923	8.807	7.334	8.35467	5.95467	8.008	7.813	8.268	8.02967	5.62967	7.56	7.527	7.092	7.393	4.993	6.105	6.157	5.907	6.05633	3.65633	5.358	5.376	4.538	5.09067	2.69067
2.462	296.5	10.208	9.981	9.255	9.81467	7.35267	4.914	5.125	5.628	5.22233	2.76033	3.509	3.907	2.694	3.37	0.908	3.125	2.379	3.266	2.92333	0.461333	9.254	9.658	7.915	8.94233	6.48033	8.26	8.244	8.246	8.25	5.788	8.129	8.444	7.553	8.042	5.58	6.325	6.856	6.637	6.606	4.144	5.312	5.072	5.579	5.321	2.859
3.029	297	9.915	10.746	10.343	10.3347	7.30567	5.014	5.213	5.676	5.301	2.272	3.485	4.231	3.021	3.579	0.55	2.588	2.544	2.804	2.64533	-0.383667	10.876	9.986	8.777	9.87967	6.85067	8.589	8.355	8.575	8.50633	5.47733	7.514	8.571	7.804	7.963	4.934	7.209	8.337	7.299	7.615	4.586	5.913	5.764	5.702	5.793	2.764
2.505	297.5	10.648	10.667	10.608	10.641	8.136	5.388	5.657	5.289	5.44467	2.93967	3.886	3.889	3.66	3.81167	1.30667	2.369	2.825	2.381	2.525	0.02	11.414	10.788	10.1	10.7673	8.26233	9.903	8.941	9.904	9.58267	7.07767	8.266	8.826	8.963	8.685	6.18	7.369	7.848	7.393	7.53667	5.03167	6.072	6.184	5.349	5.86833	3.36333
3.174	298	11.754	12.696	11.782	12.0773	8.90333	5.55	5.56	5.768	5.626	2.452	3.41	4.581	2.777	3.58933	0.415333	2.87	2.897	2.98	2.91567	-0.258333	11.936	11.827	11.293	11.6853	8.51133	10.679	9.902	10.658	10.413	7.239	9.246	9.794	9.869	9.63633	6.46233	7.383	8.145	8.023	7.85033	4.67633	6.771	6.559	5.919	6.41633	3.24233
3.742	298.5	12.672	13.129	13.264	13.0217	9.27967	5.904	6.07	6.08	6.018	2.276	3.38	4.626	3.03	3.67867	-0.0633333	3.143	3.459	2.08	2.894	-0.848	12.666	12.462	11.293	12.1403	8.39833	10.729	11.073	11.332	11.0447	7.30267	9.515	9.738	9.443	9.56533	5.82333	7.777	9.309	8.303	8.463	4.721	7.639	6.151	6.564	6.78467	3.04267
3.068	299	14.927	14.142	14.084	14.3843	11.3163	6.309	6.548	5.904	6.25367	3.18567	4.036	4.026	3.798	3.95333	0.885333	3.183	2.934	2.893	3.00333	-0.0646667	13.201	13.515	12.976	13.2307	10.1627	11.864	12.072	12.58	12.172	9.104	10.818	11.019	10.285	10.7073	7.63933	8.502	10.284	8.603	9.12967	6.06167	7.025	6.798	7.361	7.06133	3.99333
3.404	299.5	14.446	15.373	14.436	14.7517	11.3477	6.351	6.051	6.304	6.23533	2.83133	4.184	4.179	3.992	4.11833	0.714333	3.502	3.08	2.779	3.12033	-0.283667	14.452	15.177	13.288	14.3057	10.9017	12.65	13.686	13.723	13.353	9.949	12.196	12.066	10.689	11.6503	8.24633	8.787	10.833	9.774	9.798	6.394	7.514	7.253	6.763	7.17667	3.77267
3.271	300	15.628	15.568	16.356	15.8507	12.5797	6.854	6.263	7.006	6.70767	3.43667	4.482	4.287	4.064	4.27767	1.00667	3.344	3.254	2.543	3.047	-0.224	15.851	15.864	14.343	15.3527	12.0817	13.55	13.574	13.974	13.6993	10.4283	13.051	12.995	12.247	12.7643	9.49333	9.081	10.733	10.155	9.98967	6.71867	7.771	7.673	7.297	7.58033	4.30933
3.34	300.5	17.333	18.357	17.35	17.68	14.34	6.497	7.54	6.744	6.927	3.587	4.206	4.403	4.565	4.39133	1.05133	3.36	3.285	2.942	3.19567	-0.144333	17.019	17.521	15.163	16.5677	13.2277	14.42	14.116	15.998	14.8447	11.5047	13.198	13.991	13.521	13.57	10.23	10.287	12.103	10.378	10.9227	7.58267	7.803	8.14	7.65	7.86433	4.52433
3.945	301	19.318	19.134	19.137	19.1963	15.2513	7.71	7.408	6.854	7.324	3.379	3.958	5.025	4.762	4.58167	0.636667	3.42	3.428	3.338	3.39533	-0.549667	19.105	17.498	16.106	17.5697	13.6247	15.834	15.843	16.987	16.2213	12.2763	14.359	14.857	14.508	14.5747	10.6297	11.285	12.753	11.382	11.8067	7.86167	8.81	8.136	7.938	8.29467	4.34967
3.715	301.5	20.568	20.947	19.519	20.3447	16.6297	7.705	8.012	7.833	7.85	4.135	4.277	5.414	4.724	4.805	1.09	3.652	4.079	3.737	3.82267	0.107667	20.023	19.881	17.833	19.2457	15.5307	17.809	16.78	17.553	17.3807	13.6657	15.966	15.98	15.153	15.6997	11.9847	11.84	13.481	11.728	12.3497	8.63467	9.859	8.714	8.603	9.05867	5.34367
3.594	302	21.945	22.902	20.878	21.9083	18.3143	7.523	8.452	9.064	8.34633	4.75233	4.648	5.21	4.61	4.82267	1.22867	3.575	4.021	3.986	3.86067	0.266667	21.56	21.586	18.906	20.684	17.09	18.767	18.364	18.739	18.6233	15.0293	17.228	16.521	15.991	16.58	12.986	12.968	13.996	12.943	13.3023	9.70833	10.429	9.964	9.388	9.927	6.333
4.442	302.5	23.288	25.928	23.65	24.2887	19.8467	7.893	10.275	9.358	9.17533	4.73333	5.059	5.26	5.252	5.19033	0.748333	4.11	4.83	3.877	4.27233	-0.169667	22.598	22.445	20.682	21.9083	17.4663	20.504	19.259	20.506	20.0897	15.6477	19.313	18.061	17.077	18.1503	13.7083	14.691	15.036	12.841	14.1893	9.74733	10.09	11.16	10.174	10.4747	6.03267
4.956	303	26.276	27.121	25.501	26.2993	21.3433	9.211	9.711	9.84	9.58733	4.63133	5.742	5.935	5.083	5.58667	0.630667	5.179	5.139	4.198	4.83867	-0.117333	25.811	24.694	22.448	24.3177	19.3617	21.867	21.441	22.17	21.826	16.87	19.833	19.016	18.609	19.1527	14.1967	15.312	16.24	14.01	15.1873	10.2313	10.9	11.976	10.995	11.2903	6.33433
5.514	303.5	27.218	28.105	27.288	27.537	22.023	10.333	10.81	10.892	10.6783	5.16433	6.643	7.295	5.672	6.53667	1.02267	5.046	4.873	4.312	4.74367	-0.770333	27.01	25.878	23.998	25.6287	20.1147	23.918	23.407	23.181	23.502	17.988	20.988	21.044	21.292	21.108	15.594	15.929	17.307	15.561	16.2657	10.7517	11.382	12.004	11.325	11.5703	6.05633
5.616	304	28.966	30.704	29.408	29.6927	24.0767	10.511	11.271	11.696	11.1593	5.54333	7.552	7.42	6.234	7.06867	1.45267	4.838	5.283	4.534	4.885	-0.731	29.949	28.148	25.171	27.756	22.14	25.09	25.105	26.471	25.5553	19.9393	22.839	22.936	23.62	23.1317	17.5157	17.436	18.624	17.228	17.7627	12.1467	12.559	12.981	12.429	12.6563	7.04033
6.329	304.5	33.364	33.423	31.096	32.6277	26.2987	11.517	11.758	12.319	11.8647	5.53567	7.111	7.86	6.814	7.26167	0.932667	5.049	5.495	4.314	4.95267	-1.37633	32.473	31.168	27.545	30.3953	24.0663	26.687	26.293	28.143	27.041	20.712	24.581	25.9	24.988	25.1563	18.8273	20.335	21.243	19.193	20.257	13.928	13.499	14.165	14.571	14.0783	7.74933
7.139	305	34.702	36.304	33.992	34.9993	27.8603	11.786	12.751	14.024	12.8537	5.71467	8.268	8.25	6.668	7.72867	0.589667	5.273	6.159	5.673	5.70167	-1.43733	35.142	33.372	31.14	33.218	26.079	28.985	29.332	29.573	29.2967	22.1577	26.312	26.779	25.042	26.0443	18.9053	21.396	22.176	19.982	21.1847	14.0457	15.715	15.369	15.63	15.5713	8.43233
8.313	305.5	37.361	37.81	36.733	37.3013	28.9883	13.841	13.881	14.151	13.9577	5.64467	8.75	9.428	7.686	8.62133	0.308333	6.044	6.337	6.09	6.157	-2.156	39.001	36.009	33.598	36.2027	27.8897	32.41	32.128	32.808	32.4487	24.1357	26.921	27.981	27.356	27.4193	19.1063	21.254	24.302	20.73	22.0953	13.7823	16.444	16.658	16.437	16.513	8.2
8.774	306	41	42.869	40.777	41.5487	32.7747	15.507	14.304	15.523	15.1113	6.33733	8.751	10.032	9.047	9.27667	0.502667	6.732	6.613	6.949	6.76467	-2.00933	42.587	37.897	35.643	38.709	29.935	34.408	33.871	36.436	34.905	26.131	30.155	31.028	29.969	30.384	21.61	22.756	25.653	23.078	23.829	15.055	18.102	17.811	16.702	17.5383	8.76433
10.766	306.5	44.592	46.749	42.981	44.774	34.008	15.423	16.007	17.023	16.151	5.385	9.971	11.111	9.931	10.3377	-0.428334	7.408	7.553	7.323	7.428	-3.338	43.303	40.973	37.806	40.694	29.928	35.886	36.474	36.998	36.4527	25.6867	32.066	32.322	30.885	31.7577	20.9917	24.232	27.485	23.779	25.1653	14.3993	18.399	19.471	17.997	18.6223	7.85633
11.003	307	47.523	49.664	45.147	47.4447	36.4417	17.628	17.195	17.248	17.357	6.354	10.758	11.673	10.257	10.896	-0.107	8.322	7.87	8.251	8.14767	-2.85533	45.569	44.03	41.701	43.7667	32.7637	39.396	39.146	39.784	39.442	28.439	35.299	34.964	33.969	34.744	23.741	26.62	29.381	25.82	27.2737	16.2707	19.364	20.406	18.972	19.5807	8.57767
11.465	307.5	48.089	51.984	47.21	49.0943	37.6293	17.806	18.644	18.583	18.3443	6.87933	12.043	11.777	10.219	11.3463	-0.118667	9.163	8.34	8.592	8.69833	-2.76667	47.883	46.967	43.499	46.1163	34.6513	42.057	42.523	44.529	43.0363	31.5713	38.025	38.336	36.264	37.5417	26.0767	28.673	31.672	27.691	29.3453	17.8803	20.55	21.631	21.191	21.124	9.659
12.049	308	52.174	55.658	51.439	53.0903	41.0413	19.279	18.626	19.227	19.044	6.995	11.549	13.527	11.981	12.3523	0.303333	9.375	9.312	8.779	9.15533	-2.89367	50.827	50.74	46.513	49.36	37.311	43.916	45.557	47.66	45.711	33.662	40.545	40.641	39.457	40.2143	28.1653	29.952	32.871	28.51	30.4443	18.3953	22.841	23.602	22.713	23.052	11.003
12.38	308.5	57.076	58.435	55.398	56.9697	44.5897	21.565	20.187	21.323	21.025	8.645	12.607	13.63	12.755	12.9973	0.617333	9.42	10.327	9.445	9.73067	-2.64933	55.108	54.256	49.991	53.1183	40.7383	45.575	48.4	50.283	48.086	35.706	42.733	42.032	40.779	41.848	29.468	31.918	33.654	31.208	32.26	19.88	23.605	23.768	24.82	24.0643	11.6843
13.859	309	59.087	60.795	56.766	58.8827	45.0237	21.329	20.676	22.115	21.3733	7.51433	13.041	14.424	12.171	13.212	-0.647	9.934	10.567	10.344	10.2817	-3.57733	58.844	56.334	51.462	55.5467	41.6877	48.724	49.844	52.512	50.36	36.501	45.167	44.365	43.465	44.3323	30.4733	33.265	35.573	32.873	33.9037	20.0447	24.324	25.196	24.578	24.6993	10.8403
14.722	309.5	61.357	64.866	59.556	61.9263	47.2043	22.262	22.185	22.947	22.4647	7.74267	13.796	14.765	12.918	13.8263	-0.895667	10.735	11.078	9.727	10.5133	-4.20867	59.91	58.182	54.871	57.6543	42.9323	52.411	52.224	52.427	52.354	37.632	47.042	46.427	43.264	45.5777	30.8557	34.491	37.915	33.406	35.2707	20.5487	26.126	26.609	25.953	26.2293	11.5073
15.47	310	64.931	67.282	63.495	65.236	49.766	22.506	22.053	22.899	22.486	7.016	14.693	15.779	13.518	14.6633	-0.806667	11.015	10.964	9.891	10.6233	-4.84667	63.061	60.115	57.3	60.1587	44.6887	53.585	54.481	55.481	54.5157	39.0457	49.379	49.043	46.806	48.4093	32.9393	36.187	37.465	33.968	35.8733	20.4033	26.504	27.8	27.978	27.4273	11.9573
14.526	310.5	66.261	70.096	68.132	68.163	53.637	22.536	22.188	24.409	23.0443	8.51833	14.659	15.494	13.808	14.6537	0.127667	10.696	11.517	10.797	11.0033	-3.52267	69.214	62.873	59.446	63.8443	49.3183	58.216	55.888	58.452	57.5187	42.9927	50.116	50.813	48.421	49.7833	35.2573	37.447	39.705	35.657	37.603	23.077	26.411	28.299	27.637	27.449	12.923
14.977	311	69.123	72.797	70.085	70.6683	55.6913	23.026	23.103	26.142	24.0903	9.11333	14.053	14.651	14.326	14.3433	-0.633667	10.686	11.699	10.536	10.9737	-4.00333	68.319	65.876	60.689	64.9613	49.9843	59.382	58.562	59.161	59.035	44.058	52.694	53.608	49.65	51.984	37.007	37.886	41.911	36.005	38.6007	23.6237	27.498	26.853	27.453	27.268	12.291
15.034	311.5	72.991	76.71	71.995	73.8987	58.8647	22.661	23.978	26.21	24.283	9.249	14.721	15.031	13.218	14.3233	-0.710667	10.921	11.202	10.531	10.8847	-4.14933	71.711	68.182	63.001	67.6313	52.5973	60.218	61.909	63.814	61.9803	46.9463	55.091	55.766	51.952	54.2697	39.2357	38.543	42.372	36.832	39.249	24.215	28.104	28.782	28.406	28.4307	13.3967
13.913	312	76.105	78.164	72.583	75.6173	61.7043	23.16	22.881	25.012	23.6843	9.77133	13.494	14.538	13.034	13.6887	-0.224333	11.518	10.838	9.635	10.6637	-3.24933	73.532	71.277	64.356	69.7217	55.8087	63.43	62.662	64.245	63.4457	49.5327	55.479	55.953	52.224	54.552	40.639	39.06	42.077	37.666	39.601	25.688	27.351	29.462	28.455	28.4227	14.5097
13.358	312.5	78.65	81.343	76.193	78.7287	65.3707	22.289	22.757	24.669	23.2383	9.88033	13.147	14.491	11.791	13.143	-0.215	10.196	10.492	9.909	10.199	-3.159	76.281	73.492	66.934	72.2357	58.8777	64.773	64.268	66.156	65.0657	51.7077	55.91	57.171	52.959	55.3467	41.9887	39.801	42.842	37.071	39.9047	26.5467	26.675	29.44	28.778	28.2977	14.9397
11.635	313	80.492	84.395	78.929	81.272	69.637	21.719	22.737	24.671	23.0423	11.4073	12.42	13.589	11.561	12.5233	0.888333	10.002	9.859	8.969	9.61	-2.025	80.186	74.643	67.755	74.1947	62.5597	66.967	66.01	70.27	67.749	56.114	56.846	57.68	55.735	56.7537	45.1187	41.409	44.068	38.37	41.2823	29.6473	28.338	30.102	28.211	28.8837	17.2487
11.741	313.5	83.117	87.136	81.004	83.7523	72.0113	22.296	21.868	23.943	22.7023	10.9613	11.934	12.913	11.513	12.12	0.379	8.488	8.374	8.144	8.33533	-3.40567	80.515	76.696	69.095	75.4353	63.6943	68.974	68.152	69.343	68.823	57.082	59.719	60.437	56.001	58.719	46.978	40.624	43.306	38.23	40.72	28.979	27.99	29.03	26.821	27.947	16.206
10.279	314	85.55	87.952	83.737	85.7463	75.4673	21.604	22.888	23.653	22.715	12.436	11.552	12.054	10.4	11.3353	1.05633	7.422	8.916	7.46	7.93267	-2.34633	82.239	79.333	72.621	78.0643	67.7853	71.082	70.993	70.871	70.982	60.703	61.587	62.414	56.994	60.3317	50.0527	41.755	44.605	38.421	41.5937	31.3147	27.481	28.868	28.054	28.1343	17.8553
9.767	314.5	87.824	92.092	86.113	88.6763	78.9093	21.462	21.521	22.544	21.8423	12.0753	11.51	11.677	9.893	11.0267	1.25967	7.045	7.896	7.236	7.39233	-2.37467	85.808	79.004	76.358	80.39	70.623	72.48	71.563	73.211	72.418	62.651	63.324	61.266	58.581	61.057	51.29	41.284	45.235	39.326	41.9483	32.1813	27.871	28.861	28.115	28.2823	18.5153
8.145	315	90.823	95.581	88.566	91.6567	83.5117	20.025	21.077	22.831	21.311	13.166	9.919	11.029	9.151	10.033	1.888	7.356	7.259	6.661	7.092	-1.053	89.705	82.755	76.561	83.007	74.862	73.815	72.556	73.525	73.2987	65.1537	62.411	62.304	59.424	61.3797	53.2347	40.725	45.58	40.895	42.4	34.255	26.46	29.651	27.641	27.9173	19.7723
8.029	315.5	92.531	95.783	89.806	92.7067	84.6777	19.814	21.331	22.024	21.0563	13.0273	9.096	10.689	8.603	9.46267	1.43367	7.057	7.915	6.357	7.10967	-0.919333	91.337	85.922	77.631	84.9633	76.9343	77.146	73.439	76.149	75.578	67.549	64.165	64.171	59.81	62.7153	54.6863	42.306	46.526	40.226	43.0193	34.9903	26.354	28.888	26.62	27.2873	19.2583
6.177	316	94.452	100.997	93.026	96.1583	89.9813	18.603	20.629	21.904	20.3787	14.2017	8.933	10.605	8.308	9.282	3.105	5.791	6.514	5.488	5.931	-0.246	93.979	89.609	82.293	88.627	82.45	78.288	75.746	78.227	77.4203	71.2433	65.952	65.874	62.506	64.7773	58.6003	42.859	48.923	40.355	44.0457	37.8687	25.82	27.986	25.763	26.523	20.346
6.209	316.5	98.34	103.979	96.243	99.5207	93.3117	18.72	20.476	22.106	20.434	14.225	9.08	10.281	7.817	9.05933	2.85033	6.085	5.966	4.874	5.64167	-0.567333	97.13	89.347	83.752	90.0763	83.8673	79.479	77.805	79.361	78.8817	72.6727	67.4	67.68	63.97	66.35	60.141	43.442	48.08	41.111	44.211	38.002	26.303	26.677	26.069	26.3497	20.1407
5.883	317	100.323	106.251	100.334	102.303	96.4197	18.723	20.804	21.906	20.4777	14.5947	8.389	9.306	7.198	8.29767	2.41467	5.534	6.066	4.973	5.52433	-0.358667	98.659	89.959	85.552	91.39	85.507	79.221	79.301	82.411	80.311	74.428	69.426	69.406	63.87	67.5673	61.6843	44.802	48.469	39.839	44.37	38.487	26.326	28.472	25.854	26.884	21.001
5.282	317.5	100.918	109.428	101.918	104.088	98.806	18.469	20.314	22.776	20.5197	15.2377	8.267	8.165	7.762	8.06467	2.78267	6.011	5.989	5.604	5.868	0.586	101.363	94.4	88.816	94.8597	89.5777	84.006	82.148	85.539	83.8977	78.6157	70.732	71.632	65.736	69.3667	64.0847	44.757	47.766	43.617	45.38	40.098	25.985	27.976	27.265	27.0753	21.7933
5.002	318	107.597	113.056	104.027	108.227	103.225	19.618	20.248	22.516	20.794	15.792	8.345	8.413	7.649	8.13567	3.13367	5.566	5.405	5.223	5.398	0.396	103.572	97.776	88.638	96.662	91.66	84.912	83.818	86.717	85.149	80.147	72.006	73.077	69.461	71.5147	66.5127	46.316	51.54	43.728	47.1947	42.1927	26.84	29.009	28.564	28.1377	23.1357
4.805	318.5	110.164	115.96	106.603	110.909	106.104	19.545	19.889	20.84	20.0913	15.2863	8.046	8.044	7.384	7.82467	3.01967	4.496	5.363	4.749	4.86933	0.0643333	106.026	99.886	90.993	98.9683	94.1633	88.907	84.361	88.566	87.278	82.473	76.031	76.458	70.625	74.3713	69.5663	45.184	53.619	43.071	47.2913	42.4863	26.496	29.069	28.031	27.8653	23.0603
4.563	319	113.826	120.585	109.078	114.496	109.933	19.679	20.457	21.244	20.46	15.897	8.627	8.252	7.413	8.09733	3.53433	5.01	5.076	4.975	5.02033	0.457333	108.276	102.511	95.889	102.225	97.6623	90.696	89.132	90.133	89.987	85.424	77.503	79.227	71.308	76.0127	71.4497	48.313	53.93	45.96	49.401	44.838	28.68	29.96	28.774	29.138	24.575
4.116	319.5	116.207	123.563	110.239	116.67	112.554	21.767	21.191	22.162	21.7067	17.5907	8.061	8.11	6.511	7.56067	3.44467	5.087	4.955	5.021	5.021	0.905	114.749	104.766	97.919	105.811	101.695	92.663	90.911	93.088	92.2207	88.1047	79.203	78.518	73.657	77.126	73.01	48.624	53.857	46.032	49.5043	45.3883	27.546	29.19	29.233	28.6563	24.5403
3.605	320	118.642	127.3	115.919	120.62	117.015	19.933	21.104	21.642	20.893	17.288	7.125	8.521	7.079	7.575	3.97	4.242	5.155	4.968	4.78833	1.18333	118.608	110.066	101.709	110.128	106.523	96.292	92.026	98.702	95.6733	92.0683	81.415	83.434	77.22	80.6897	77.0847	49.651	56.305	47.345	51.1003	47.4953	28.507	30.419	30.365	29.7637	26.1587
3.615	320.5	121.612	131.032	121.02	124.555	120.94	19.97	20.874	23.75	21.5313	17.9163	7.554	7.741	7.388	7.561	3.946	4.713	5.11	4.393	4.73867	1.12367	120.383	112.286	104.138	112.269	108.654	99.68	97.459	99.503	98.8807	95.2657	83.988	84.694	78.258	82.3133	78.6983	51.725	58.243	47.923	52.6303	49.0153	28.584	30.976	28.854	29.4713	25.8563
3.566	321	124.676	132.438	124.568	127.227	123.661	21.774	21.808	24.545	22.709	19.143	7.506	8.183	6.642	7.44367	3.87767	4.4	5.035	5.247	4.894	1.328	126.123	116.27	104.475	115.623	112.057	100.331	99.97	102.024	100.775	97.209	84.991	88.163	79.187	84.1137	80.5477	52.841	59.621	49.566	54.0093	50.4433	28.633	30.595	30.211	29.813	26.247
3.794	321.5	128.014	134.335	125.672	129.34	125.546	21.395	22.183	23.693	22.4237	18.6297	8.129	8.065	7.25	7.81467	4.02067	4.541	4.996	4.603	4.71333	0.919333	125.895	120.384	107.765	118.015	114.221	101.651	99.326	105.97	102.316	98.5217	86.672	87.821	80.396	84.963	81.169	52.817	60.626	49.52	54.321	50.527	29.634	30.585	30.261	30.16	26.366
4.021	322	131.567	137.16	127.084	131.937	127.916	21.414	22.024	25.759	23.0657	19.0447	8.358	7.655	6.918	7.64367	3.62267	4.948	5.301	3.906	4.71833	0.697333	130.111	121.218	112.313	121.214	117.193	104.803	104.427	106.918	105.383	101.362	90.614	90.044	82.562	87.74	83.719	53.66	60.828	51.756	55.4147	51.3937	30.519	31.589	30.017	30.7083	26.6873
3.606	322.5	133.466	143.197	129.27	135.311	131.705	21.574	22.298	24.987	22.953	19.347	8.265	8.153	7.136	7.85133	4.24533	4.913	4.828	3.835	4.52533	0.919333	129.648	122.393	114.058	122.033	118.427	109.653	107.281	108.607	108.514	104.908	91.942	91.419	84.521	89.294	85.688	55.066	60.923	50.826	55.605	51.999	30.007	33.064	32.133	31.7347	28.1287
4.114	323	138.922	149.589	136.401	141.637	137.523	22.057	22.065	25.184	23.102	18.988	8.504	8.2	7.017	7.907	3.793	4.181	5.131	4.004	4.43867	0.324667	135.07	127.619	116.567	126.419	122.305	112.329	108.917	111.669	110.972	106.858	94.413	92.958	84.459	90.61	86.496	55.823	61.134	52.296	56.4177	52.3037	30.027	33.874	32.635	32.1787	28.0647
4.102	323.5	141.352	151.082	139.984	144.139	140.037	22.215	23.193	25.375	23.5943	19.4923	6.666	8.994	7.165	7.60833	3.50633	4.205	4.353	4.132	4.23	0.128	139.693	130.716	119.812	130.074	125.972	113.022	110.303	114.751	112.692	108.59	95.009	94.948	88.454	92.8037	88.7017	56.541	63.395	54.472	58.136	54.034	31.491	34.257	33.801	33.183	29.081
3.55	324	143.07	155.222	138.949	145.747	142.197	21.523	22.51	25.603	23.212	19.662	7.604	8.942	7.375	7.97367	4.42367	4.424	4.415	4.203	4.34733	0.797333	142.42	132.312	119.56	131.431	127.881	114.666	114.648	117.939	115.751	112.201	98.266	98.447	90.894	95.869	92.319	57.76	64.984	55.503	59.4157	55.8657	31.806	33.088	32.7	32.5313	28.9813
3.148	324.5	149.816	155.453	144.171	149.813	146.665	21.836	23.314	26.513	23.8877	20.7397	7.11	9.139	8.016	8.08833	4.94033	4.385	5.275	3.842	4.50067	1.35267	147.799	134.937	124.086	135.607	132.459	117.602	118.205	118.421	118.076	114.928	96.422	99.467	91.564	95.8177	92.6697	59.464	66.536	55.375	60.4583	57.3103	31.881	34.725	34.347	33.651	30.503
3.762	325	150.744	159.263	146.902	152.303	148.541	22.789	23.526	26.876	24.397	20.635	8.316	8.785	6.745	7.94867	4.18667	4.523	5.044	4.383	4.65	0.888	148.703	137.427	125.528	137.219	133.457	118.713	119.844	122.563	120.373	116.611	99.496	102.963	93.013	98.4907	94.7287	60.017	67.122	57.738	61.6257	57.8637	32.171	35.542	35.308	34.3403	30.5783
4.198	325.5	151.385	162.326	150.242	154.651	150.453	23.112	24.83	28.298	25.4133	21.2153	7.886	8.719	7.092	7.899	3.701	4.606	4.561	4.386	4.51767	0.319667	151.445	140.934	130.1	140.826	136.628	122.677	120.277	125.167	122.707	118.509	101.167	105.204	95.325	100.565	96.3673	61.529	67.532	59.042	62.701	58.503	32.355	35.953	34.838	34.382	30.184
3.528	326	156.405	166.449	154.269	159.041	155.513	23.309	24.087	26.616	24.6707	21.1427	8.258	8.62	7.19	8.02267	4.49467	4.411	4.687	4.5	4.53267	1.00467	152.806	143.805	130.061	142.224	138.696	125.217	123.141	126.51	124.956	121.428	105.93	106.119	96.655	102.901	99.3733	61.938	70.057	58.729	63.5747	60.0467	33.805	35.002	35.818	34.875	31.347
3.916	326.5	158.147	168.733	156.038	160.973	157.057	24.043	25.355	27.827	25.7417	21.8257	8.52	8.474	6.571	7.855	3.939	4.768	4.578	4.078	4.47467	0.558667	153.801	145.98	134.558	144.78	140.864	124.566	124.842	128.821	126.076	122.16	106.305	107.781	97.345	103.81	99.8943	63.546	71.366	60.16	65.024	61.108	34.311	35.956	36.08	35.449	31.533
3.21	327	159.291	171.588	156.789	162.556	159.346	23.616	25.721	26.892	25.4097	22.1997	8.224	8.875	7.149	8.08267	4.87267	4.968	4.719	4.501	4.72933	1.51933	156.617	147.846	137.418	147.294	144.084	127.728	126.86	130.805	128.464	125.254	109.592	110.023	100.178	106.598	103.388	65.237	72.109	59.729	65.6917	62.4817	33.767	36.156	35.034	34.9857	31.7757
3.753	327.5	163.633	172.881	159.469	165.328	161.575	23.743	25.721	26.889	25.451	21.698	8.015	8.729	6.48	7.74133	3.98833	4.241	5.132	4.799	4.724	0.971	161.919	148.469	138.989	149.792	146.039	129.705	128.031	131.704	129.813	126.06	109.729	110.352	102.609	107.563	103.81	64.628	72.593	60.485	65.902	62.149	34.307	36.895	35.352	35.518	31.765
3.189	328	166.714	176.261	162.088	168.354	165.165	26.059	25.224	27.776	26.353	23.164	7.726	8.495	7.49	7.90367	4.71467	4.445	5.286	4.1	4.61033	1.42133	163.15	151.861	139.758	151.59	148.401	132.134	131.341	134.638	132.704	129.515	110.547	111.628	102.758	108.311	105.122	66.762	74.99	61.832	67.8613	64.6723	35.363	36.491	35.511	35.7883	32.5993
3.465	328.5	169.331	179.08	164.058	170.823	167.358	25.953	26.124	27.383	26.4867	23.0217	7.787	8.686	7.426	7.96633	4.50133	4.713	4.844	3.948	4.50167	1.03667	166.781	153.575	141.547	153.968	150.503	133.339	134.347	135.595	134.427	130.962	113.913	117.056	104.738	111.902	108.437	66.192	75.19	63.706	68.3627	64.8977	35.436	38.043	36.473	36.6507	33.1857
3.054	329	173.755	181.978	170.076	175.27	172.216	26.126	26.697	28.447	27.09	24.036	8.261	9.147	7.685	8.36433	5.31033	4.94	4.985	4.468	4.79767	1.74367	168.43	157.186	142.643	156.086	153.032	135.908	132.039	137.192	135.046	131.992	115.421	117.204	105.929	112.851	109.797	67.426	75.991	63.753	69.0567	66.0027	35.763	39.014	37.123	37.3	34.246
3.442	329.5	172.14	184.051	172.096	176.096	172.654	26.307	25.92	28.688	26.9717	23.5297	8.059	9.986	7.494	8.513	5.071	4.732	4.532	4.097	4.45367	1.01167	170.749	159.88	147.511	159.38	155.938	142.533	137.071	141.77	140.458	137.016	117.573	116.519	106.113	113.402	109.96	69.259	76.655	62.977	69.6303	66.1883	36.349	38.037	36.949	37.1117	33.6697
3.248	330	176.934	188.728	176.631	180.764	177.516	25.08	27.181	29.581	27.2807	24.0327	7.813	9.117	6.974	7.968	4.72	4.843	4.734	4.508	4.695	1.447	169.882	160.754	148.036	159.557	156.309	141.89	140.219	143.423	141.844	138.596	117.317	120.632	107.29	115.08	111.832	70.166	77.259	64.702	70.709	67.461	35.974	38.501	37.011	37.162	33.914
3.446	330.5	180.548	186.51	176.827	181.295	177.849	24.613	26.12	29.173	26.6353	23.1893	7.959	8.929	6.695	7.861	4.415	3.914	4.655	4.411	4.32667	0.880667	173.937	160.331	148.879	161.049	157.603	143.343	139.977	144.766	142.695	139.249	117.976	118.698	109.543	115.406	111.96	69.982	77.188	63.514	70.228	66.782	38.294	38.267	38.065	38.2087	34.7627
3.277	331	182.672	191.954	180.367	184.998	181.721	26.668	26.999	29.406	27.691	24.414	8.325	9.129	7.992	8.482	5.205	4.23	4.544	4.163	4.31233	1.03533	177.9	164.284	151.655	164.613	161.336	143.382	143.635	145.388	144.135	140.858	121.415	119.736	108.993	116.715	113.438	72.984	79.989	64.839	72.604	69.327	37.198	38.617	38.734	38.183	34.906
3.213	331.5	180.419	192.476	180.277	184.391	181.178	25.191	26.363	29.295	26.9497	23.7367	8.312	8.728	7.834	8.29133	5.07833	5.211	4.895	4.605	4.90367	1.69067	174.575	165.642	155.915	165.377	162.164	144.693	142.346	146.344	144.461	141.248	121.625	122.673	112.698	118.999	115.786	72.024	80.718	64.361	72.3677	69.1547	38.93	39.762	37.571	38.7543	35.5413
3.274	332	183.08	194.22	184.102	187.134	183.86	26.405	26.729	29.289	27.4743	24.2003	8.404	9.239	7.13	8.25767	4.98367	5.168	4.58	4.289	4.679	1.405	179.067	170.204	155.209	168.16	164.886	147.367	142.326	145.45	145.048	141.774	123.781	123.385	113.312	120.159	116.885	71.82	82.067	67.71	73.8657	70.5917	38.761	38.681	39.499	38.9803	35.7063
3.933	332.5	185.985	199.043	184.794	189.941	186.008	25.78	27.443	31.253	28.1587	24.2257	8.377	10.009	8.101	8.829	4.896	4.919	4.585	4.134	4.546	0.613	182.008	171.302	156.411	169.907	165.974	148.885	146.625	149.305	148.272	144.339	124.14	127.231	116.393	122.588	118.655	72.185	81.292	67.287	73.588	69.655	38.344	39.262	38.396	38.6673	34.7343
3.671	333	193.008	203.112	188.126	194.749	191.078	26.376	27.199	30.512	28.029	24.358	8.615	9.703	7.367	8.56167	4.89067	4.892	5.284	4.859	5.01167	1.34067	183.638	174.096	156.257	171.33	167.659	149.939	147.747	150.539	149.408	145.737	126.893	127.647	117.996	124.179	120.508	74.745	82.144	68.479	75.1227	71.4517	38.613	40.204	39.479	39.432	35.761
3.508	333.5	192.208	201.37	189.093	194.224	190.716	26.61	27.963	29.7	28.091	24.583	8.13	9.552	7.492	8.39133	4.88333	5.292	5.172	4.508	4.99067	1.48267	185.198	178.289	158.97	174.152	170.644	152.607	149.051	153.999	151.886	148.378	124.439	126.552	118.258	123.083	119.575	72.376	82.701	69.401	74.826	71.318	39.144	41.746	38.241	39.7103	36.2023
3.366	334	193.705	200.898	192.51	195.704	192.338	26.579	27.668	29.625	27.9573	24.5913	7.935	9.884	7.326	8.38167	5.01567	4.467	5.335	4.377	4.72633	1.36033	187.36	178.74	161.72	175.94	172.574	155.406	151.99	153.729	153.708	150.342	129.966	129.992	119.068	126.342	122.976	75.483	83.655	68.234	75.7907	72.4247	38.808	39.577	38.376	38.9203	35.5543
3.285	334.5	193.984	205.665	191.281	196.977	193.692	27.387	27.875	29.738	28.3333	25.0483	7.746	10.177	8.382	8.76833	5.48333	4.524	4.507	4.588	4.53967	1.25467	186.858	176.431	164.783	176.024	172.739	154.081	150.719	156.242	153.681	150.396	131.111	130.775	117.111	126.332	123.047	74.438	83.916	70.314	76.2227	72.9377	40.216	41.17	39.423	40.2697	36.9847
3.27	335	199.168	207.945	193.881	200.331	197.061	27.218	28.297	30.06	28.525	25.255	7.882	10.164	7.697	8.581	5.311	5.372	5.246	4.901	5.173	1.903	188.748	179.719	160.256	176.241	172.971	152.791	151.009	158.259	154.02	150.75	130.684	132.148	120.937	127.923	124.653	76.841	85.341	69.364	77.182	73.912	40.273	41.239	40.031	40.5143	37.2443
3.259	335.5	198.549	209.179	192.469	200.066	196.807	26.739	28.474	31.008	28.7403	25.4813	7.971	9.216	7.914	8.367	5.108	5.177	5.532	4.602	5.10367	1.84467	191.245	181.272	162.738	178.418	175.159	155.464	152.096	156.285	154.615	151.356	129.624	133.573	120.257	127.818	124.559	77.509	83.967	69.375	76.9503	73.6913	39.782	41.313	39.713	40.2693	37.0103
3.449	336	198.165	209.986	194.24	200.797	197.348	27.799	27.556	30.518	28.6243	25.1753	7.922	9.844	8.289	8.685	5.236	5.188	5.4	4.43	5.006	1.557	193.071	182.733	165.495	180.433	176.984	158.593	153.623	158.212	156.809	153.36	133.149	133.642	123.638	130.143	126.694	77.901	86.605	69.25	77.9187	74.4697	39.887	41.506	39.905	40.4327	36.9837
3.459	336.5	199.185	213.992	196.021	203.066	199.607	27.519	27.68	31.055	28.7513	25.2923	8.174	10.051	8.408	8.87767	5.41867	4.28	5.178	4.138	4.532	1.073	194.064	183.138	167.414	181.539	178.08	159.557	157.072	160.495	159.041	155.582	133.068	135.681	121.963	130.237	126.778	77.818	86.009	71.631	78.486	75.027	38.786	42.674	40.254	40.5713	37.1123
3.047	337	203.491	213.846	194.63	203.989	200.942	27.884	27.139	32.237	29.0867	26.0397	8.629	9.135	7.664	8.476	5.429	4.431	5.385	4.425	4.747	1.7	195.681	185.355	169.953	183.663	180.616	160.148	156.23	160.304	158.894	155.847	133.584	136.051	125.801	131.812	128.765	77.278	87.731	71.973	78.994	75.947	37.221	42.368	41.932	40.507	37.46
3.511	337.5	200.876	214.776	197.223	204.292	200.781	27.417	28.491	30.004	28.6373	25.1263	8.902	9.57	7.212	8.56133	5.05033	5.209	5.499	4.809	5.17233	1.66133	196.154	185.014	170.64	183.936	180.425	158.017	159.901	161.014	159.644	156.133	136.384	137.411	124.387	132.727	129.216	77.087	85.723	71.251	78.0203	74.5093	38.908	41.503	41.621	40.6773	37.1663
3.656	338	201.479	215.224	198.861	205.188	201.532	28.007	28.214	31.966	29.3957	25.7397	8.294	9.066	7.798	8.386	4.73	5.083	5.629	5.459	5.39033	1.73433	198.461	184.848	170.394	184.568	180.912	159.746	157.838	162.875	160.153	156.497	135.019	135.919	125.296	132.078	128.422	78.802	85.062	71.727	78.5303	74.8743	39.265	42.418	40.411	40.698	37.042
3.808	338.5	203.564	218.419	202.752	208.245	204.437	26.38	27.594	31.837	28.6037	24.7957	8.799	9.73	7.718	8.749	4.941	4.6	4.972	5.091	4.88767	1.07967	198.458	186.879	170.282	185.206	181.398	160.822	156.284	164.96	160.689	156.881	137.726	135.881	126.332	133.313	129.505	80.076	87.654	73.384	80.3713	76.5633	39.688	42.245	40.468	40.8003	36.9923
3.432	339	204.837	220.266	202.899	209.334	205.902	25.851	28.927	32.339	29.039	25.607	9.337	9.728	7.825	8.96333	5.53133	4.643	4.86	4.615	4.706	1.274	200.029	189.892	173.066	187.662	184.23	164.015	160.511	164.609	163.045	159.613	137.688	135.052	125.067	132.602	129.17	79.289	87.679	74.263	80.4103	76.9783	39.486	41.912	40.659	40.6857	37.2537
3.759	339.5	205.416	221.747	201.645	209.603	205.844	27.447	28.897	33.105	29.8163	26.0573	8.147	9.973	7.674	8.598	4.839	4.571	5.047	4.877	4.83167	1.07267	198.765	188.094	174.329	187.063	183.304	165.497	161.432	165.873	164.267	160.508	137.038	136.085	126.689	133.271	129.512	79.149	87.109	72.423	79.5603	75.8013	39.112	41.432	40.767	40.437	36.678
3.33	340	208.31	221.559	207.01	212.293	208.963	27.204	28.888	32.937	29.6763	26.3463	8.796	10.66	7.866	9.10733	5.77733	4.294	5.32	4.648	4.754	1.424	201.007	186.944	175.058	187.67	184.34	167.518	163.023	166.883	165.808	162.478	137.238	135.883	124.567	132.563	129.233	78.698	88.015	74.091	80.268	76.938	39.059	41.793	41.882	40.9113	37.5813
3.166	340.5	209.94	224.537	204.971	213.149	209.983	26.781	28.756	31.064	28.867	25.701	8.758	10.402	8.338	9.166	6	4.945	4.73	4.615	4.76333	1.59733	202.949	190.5	174.543	189.331	186.165	164.423	162.603	165.574	164.2	161.034	137.949	140.091	126.02	134.687	131.521	81.25	87.331	73.843	80.808	77.642	39.963	40.947	40.811	40.5737	37.4077
3.299	341	209.355	224.423	204.257	212.678	209.379	27.121	28.25	31.01	28.7937	25.4947	8.225	9.591	7.487	8.43433	5.13533	5.013	5.183	4.27	4.822	1.523	203.484	191.732	172.853	189.356	186.057	167.626	163.78	166.173	165.86	162.561	138.867	141.518	127.551	135.979	132.68	80.191	87.417	74.412	80.6733	77.3743	39.424	41.073	40.491	40.3293	37.0303
3.4	341.5	213.873	224.027	204.863	214.254	210.854	27.305	28.734	31.682	29.2403	25.8403	8.263	10.044	8.203	8.83667	5.43667	4.595	4.812	4.698	4.70167	1.30167	205.756	194.729	175.881	192.122	188.722	165.901	160.725	167.98	164.869	161.469	140.08	141.097	128.908	136.695	133.295	80.173	87.892	74.58	80.8817	77.4817	39.212	42.915	40.513	40.88	37.48
3.325	342	214.469	227.223	206.76	216.151	212.826	28.443	28.835	31.654	29.644	26.319	7.446	9.682	8.081	8.403	5.078	4.043	4.26	4.444	4.249	0.924	202.854	192.617	178.468	191.313	187.988	166.725	162.192	170.748	166.555	163.23	141.87	140.469	129.467	137.269	133.944	81.547	88.715	74.825	81.6957	78.3707	39.385	42.449	41.053	40.9623	37.6373
2.952	342.5	213.421	226.731	205.846	215.333	212.381	27.262	29.048	32.516	29.6087	26.6567	8.173	10.444	8.067	8.89467	5.94267	4.823	4.509	5.071	4.801	1.849	204.986	192.35	177.441	191.592	188.64	168.003	164.682	170.102	167.596	164.644	139.881	141.419	128.308	136.536	133.584	81.22	89.551	73.901	81.5573	78.6053	41.291	42.32	41.76	41.7903	38.8383
3.313	343	212.685	228.011	212.471	217.722	214.409	28.098	29.972	31.77	29.9467	26.6337	8.268	9.493	7.283	8.348	5.035	4.712	4.732	4.76	4.73467	1.42167	205.497	192.801	176.572	191.623	188.31	165.268	165.772	168.46	166.5	163.187	137.935	138.929	129.41	135.425	132.112	79.323	88.537	72.728	80.196	76.883	39.526	41.21	39.934	40.2233	36.9103
3.072	343.5	215.5	226.447	209.327	217.091	214.019	26.33	29.089	30.184	28.5343	25.4623	8.239	9.694	8.362	8.765	5.693	4.778	5.172	4.394	4.78133	1.70933	207.024	192.729	176.02	191.924	188.852	168.259	167.799	168.75	168.269	165.197	139.695	140.43	128.478	136.201	133.129	77.504	90.02	73.255	80.2597	77.1877	38.983	42.925	38.644	40.184	37.112
3.919	344	214.526	229.632	208.358	217.505	213.586	28.088	28.897	31.571	29.5187	25.5997	8.755	10.496	7.978	9.07633	5.15733	4.576	5.236	5.154	4.98867	1.06967	209.949	195.152	179.297	194.799	190.88	166.976	165.314	169.42	167.237	163.318	138.51	139.5	128.008	135.339	131.42	81.153	90.091	74.025	81.7563	77.8373	39.304	43	40.955	41.0863	37.1673
3.576	344.5	212.543	228.33	210.163	217.012	213.436	28.556	28.864	31.667	29.6957	26.1197	8.713	10.461	6.994	8.72267	5.14667	4.658	4.562	4.85	4.69	1.114	207.831	195.296	178.757	193.961	190.385	169.512	167.622	169.774	168.969	165.393	141.453	138.203	128.51	136.055	132.479	79.635	89.682	75.609	81.642	78.066	39.014	42.25	41.595	40.953	37.377
3.453	345	214.29	227.247	209.593	217.043	213.59	27.934	29.062	31.577	29.5243	26.0713	8.378	9.698	7.809	8.62833	5.17533	4.512	4.831	4.532	4.625	1.172	210.201	195.495	179.373	195.023	191.57	168.858	166.996	169.946	168.6	165.147	142.471	139.578	130.879	137.643	134.19	79.435	88.978	74.284	80.899	77.446	40.198	40.751	41.832	40.927	37.474
3.655	345.5	211.361	227.841	212.452	217.218	213.563	26.532	28.92	31.302	28.918	25.263	8.293	9.256	7.87	8.473	4.818	4.972	5.199	4.46	4.877	1.222	207.412	197.081	178.381	194.291	190.636	171.001	166.044	169.198	168.748	165.093	139.186	140.115	129.884	136.395	132.74	81.115	89.864	74.097	81.692	78.037	38.625	40.403	40.426	39.818	36.163
3.496	346	212.814	229.108	210.137	217.353	213.857	27.031	28.391	31.995	29.139	25.643	7.484	10.037	7.834	8.45167	4.95567	4.797	4.86	5.28	4.979	1.483	207.522	196.575	176.582	193.56	190.064	169.162	167.779	169.499	168.813	165.317	142.877	142.063	131.357	138.766	135.27	82.316	89.568	73.936	81.94	78.444	39.886	41.068	40.698	40.5507	37.0547
3.479	346.5	216.511	229.332	209.684	218.509	215.03	26.999	28.516	31.336	28.9503	25.4713	8.002	10.276	7.278	8.51867	5.03967	4.08	4.73	5.031	4.61367	1.13467	208.61	196.695	179.8	195.035	191.556	169.392	169.319	170.118	169.61	166.131	141.149	143.863	129.705	138.239	134.76	81.642	89.505	72.783	81.31	77.831	38.723	42.001	39.102	39.942	36.463
3.332	347	217.546	232.126	214.159	221.277	217.945	26.641	28.251	31.508	28.8	25.468	7.461	9.443	8.174	8.35933	5.02733	5.22	5.184	5.29	5.23133	1.89933	209.289	195.01	181.593	195.297	191.965	167.767	165.771	168.65	167.396	164.064	141.494	141.976	129.52	137.663	134.331	80.757	90.171	74.611	81.8463	78.5143	37.774	41.809	40.82	40.1343	36.8023
3.588	347.5	217.062	228.486	210.982	218.843	215.255	27.077	28.302	31.703	29.0273	25.4393	8.527	9.579	8.068	8.72467	5.13667	5.149	5.144	4.746	5.013	1.425	209.279	195.495	185.649	196.808	193.22	168.348	167.954	170.11	168.804	165.216	140.294	141.383	131.102	137.593	134.005	79.824	89.039	74.543	81.1353	77.5473	37.42	41.03	40.99	39.8133	36.2253
3.125	348	216.673	227.672	211.69	218.678	215.553	27.106	27.474	31.59	28.7233	25.5983	9.466	9.856	8.696	9.33933	6.21433	4.937	5.508	4.613	5.01933	1.89433	210.135	197.012	181.138	196.095	192.97	171.109	169.9	169.55	170.186	167.061	140.769	140.919	131.244	137.644	134.519	81.377	88.358	74.999	81.578	78.453	39.58	41.767	41.156	40.8343	37.7093
3.553	348.5	216.256	227.357	211.604	218.406	214.853	27.442	27.495	31.762	28.8997	25.3467	8.161	10.013	8.296	8.82333	5.27033	5.15	4.768	4.472	4.79667	1.24367	207.601	200.862	181.132	196.532	192.979	167.141	166.619	169.851	167.87	164.317	140.086	139.813	129.931	136.61	133.057	81.978	89.398	76.983	82.7863	79.2333	39.195	43.115	41.082	41.1307	37.5777
3.354	349	212.632	230.442	208.981	217.352	213.998	27.338	27.857	31.75	28.9817	25.6277	8.226	10.415	8.302	8.981	5.627	5.01	5.082	5.421	5.171	1.817	208.419	197.607	176.51	194.179	190.825	167.805	167.711	170.439	168.652	165.298	140.779	143.056	129.167	137.667	134.313	81.203	89.897	73.896	81.6653	78.3113	39.73	41.057	40.44	40.409	37.055
3.791	349.5	216.559	231.191	211.308	219.686	215.895	27.487	28.643	31.651	29.2603	25.4693	8.195	10.391	8.657	9.081	5.29	4.712	5.348	4.717	4.92567	1.13467	208.978	196.072	181.199	195.416	191.625	167.624	167.895	169.564	168.361	164.57	139.816	143.916	129.606	137.779	133.988	81.238	90.563	72.454	81.4183	77.6273	40.734	41.683	40.632	41.0163	37.2253
3.587	350	214.143	227.153	209.43	216.909	213.322	27.309	28.322	30.922	28.851	25.264	8.551	10.441	8.832	9.27467	5.68767	5.147	5.443	4.353	4.981	1.394	207.769	194.799	179.826	194.131	190.544	171.276	166.658	171.416	169.783	166.196	141.138	140.63	129.472	137.08	133.493	81.427	89.875	73.914	81.7387	78.1517	40.842	42.057	39.336	40.745	37.158
3.702	350.5	216.806	229.477	209.807	218.697	214.995	27.747	27.457	31.499	28.901	25.199	7.739	9.812	7.829	8.46	4.758	4.984	5.704	4.565	5.08433	1.38233	207.996	196.641	181.824	195.487	191.785	169.013	167.528	169.917	168.819	165.117	142.548	141.264	130.034	137.949	134.247	81.163	86.551	73.528	80.414	76.712	39.367	42.25	40.425	40.6807	36.9787
3.495	351	216.423	226.966	210.818	218.069	214.574	27.847	27.978	30.969	28.9313	25.4363	7.399	9.429	7.937	8.255	4.76	5.235	5.584	4.991	5.27	1.775	209.829	193.925	181.954	195.236	191.741	167.494	164.264	172.581	168.113	164.618	140.844	141.38	129.296	137.173	133.678	81.819	88.238	73.224	81.0937	77.5987	40.252	40.464	40.458	40.3913	36.8963
3.801	351.5	214.603	228.382	207.905	216.963	213.162	26.965	27.687	30.698	28.45	24.649	8.058	10.468	7.508	8.678	4.877	4.494	5.19	4.702	4.79533	0.994333	206.86	192.905	176.574	192.113	188.312	167.797	165.649	167.989	167.145	163.344	140.685	139.835	129.739	136.753	132.952	79.036	88.083	73.288	80.1357	76.3347	37.382	40.472	38.892	38.9153	35.1143
3.438	352	214.094	225.572	206.24	215.302	211.864	26.403	27.285	29.871	27.853	24.415	8.086	10.026	7.58	8.564	5.126	4.603	4.887	4.434	4.64133	1.20333	204.37	192.593	177.619	191.527	188.089	165.663	166.389	169.216	167.089	163.651	140.682	140.642	127.489	136.271	132.833	80.236	88.122	74.615	80.991	77.553	38.225	40.307	39.112	39.2147	35.7767
3.533	352.5	214.064	225.964	208.319	216.116	212.583	26.208	26.972	31.03	28.07	24.537	8.178	10.406	7.858	8.814	5.281	5.059	5.141	4.606	4.93533	1.40233	206.054	192.581	178.192	192.276	188.743	167.591	165.242	167.869	166.901	163.368	140.729	141.827	127.309	136.622	133.089	79.775	86.583	74.117	80.1583	76.6253	38.036	40.97	38.26	39.0887	35.5557
3.813	353	211.942	226.878	206.994	215.271	211.458	26.091	27.746	30.19	28.009	24.196	8.359	10.829	7.303	8.83033	5.01733	4.974	4.801	5.036	4.937	1.124	203.737	189.147	177.015	189.966	186.153	167.427	162.805	167.28	165.837	162.024	140.17	141.184	128.987	136.78	132.967	77.27	85.916	72.295	78.4937	74.6807	38.267	40.984	39.355	39.5353	35.7223
4.026	353.5	212.806	226.376	204.149	214.444	210.418	26.447	26.803	30.86	28.0367	24.0107	8.208	10.868	7.761	8.94567	4.91967	4.771	5.258	5.345	5.12467	1.09867	204.832	191.456	176.131	190.806	186.78	167.123	164.88	167.021	166.341	162.315	140.76	141.258	127.683	136.567	132.541	78.367	87.076	71.228	78.8903	74.8643	37.559	38.549	39.14	38.416	34.39
3.717	354	212.713	224.424	207.346	214.828	211.111	26.188	26.761	30.104	27.6843	23.9673	7.906	10.528	8.073	8.83567	5.11867	4.991	4.861	4.568	4.80667	1.08967	206.136	192.658	173.612	190.802	187.085	166.676	164.529	164.388	165.198	161.481	140.655	140.893	126.189	135.912	132.195	77.486	86.46	71.531	78.4923	74.7753	37.6	38.088	38.687	38.125	34.408
3.607	354.5	210.48	223.188	202.051	211.906	208.299	26.856	26.729	29.704	27.763	24.156	7.087	9.953	7.748	8.26267	4.65567	4.469	5.221	4.674	4.788	1.181	203.112	192.334	173.559	189.668	186.061	164.896	163.823	164.646	164.455	160.848	137.481	136.421	123.531	132.478	128.871	78.266	84.515	71.346	78.0423	74.4353	36.121	39.181	38.626	37.976	34.369
3.634	355	211.459	224.017	202.121	212.532	208.898	25.826	27.717	29.372	27.6383	24.0043	7.128	9.937	7.137	8.06733	4.43333	4.411	5.117	4.703	4.74367	1.10967	202.914	187.136	173.492	187.847	184.213	163.069	163.966	163.496	163.51	159.876	136.627	138.113	126.707	133.816	130.182	77.769	87.129	69.186	78.028	74.394	35.932	38.839	38.016	37.5957	33.9617
3.626	355.5	209.38	222.157	202.265	211.267	207.641	26.26	26.277	29.18	27.239	23.613	8.118	9.907	8.001	8.67533	5.04933	4.815	4.671	5.304	4.93	1.304	201.101	186.599	174.765	187.488	183.862	163.042	159.005	164.192	162.08	158.454	135.851	139.512	123.838	133.067	129.441	75.577	87.343	70.639	77.853	74.227	37.011	39.03	39.019	38.3533	34.7273
3.693	356	206.691	222.629	203.494	210.938	207.245	26.36	26.892	29.336	27.5293	23.8363	8.554	9.5	8.411	8.82167	5.12867	5.101	4.793	5.357	5.08367	1.39067	201.101	188.454	171.971	187.175	183.482	162.556	160.411	160.921	161.296	157.603	135.581	135.588	123.603	131.591	127.898	74.263	85.185	70.827	76.7583	73.0653	36.797	37.775	38.213	37.595	33.902
3.374	356.5	207.915	221.56	200.224	209.9	206.526	24.315	25.788	28.108	26.0703	22.6963	8.199	10.23	7.486	8.63833	5.26433	4.522	5.007	4.625	4.718	1.344	201.818	189.003	172.026	187.616	184.242	160.619	161.097	161.252	160.989	157.615	136.043	136.415	123.264	131.907	128.533	76.557	83.402	69.123	76.3607	72.9867	35.836	37.175	38.735	37.2487	33.8747
3.613	357	206.228	216.172	200.213	207.538	203.925	24.333	26.671	28.918	26.6407	23.0277	8.256	9.903	7.231	8.46333	4.85033	5.393	4.491	4.29	4.72467	1.11167	200.548	185.971	168.594	185.038	181.425	160.048	157.445	161.711	159.735	156.122	134.366	134.961	121.765	130.364	126.751	75.584	83.974	71.023	76.8603	73.2473	35.083	37.205	37.347	36.545	32.932
3.05	357.5	202.879	214.097	199.019	205.332	202.282	24.342	27.203	29.402	26.9823	23.9323	7.945	10.025	7.911	8.627	5.577	5.118	4.965	4.698	4.927	1.877	194.258	185.508	169.105	182.957	179.907	158.256	157.512	159.565	158.444	155.394	131.086	132.987	120.604	128.226	125.176	76.96	83.346	69.66	76.6553	73.6053	36.994	37.186	36.542	36.9073	33.8573
3.111	358	202.935	211.403	195.62	203.319	200.208	25.091	27.113	26.58	26.2613	23.1503	7.805	9.393	7.103	8.10033	4.98933	4.601	5.087	4.563	4.75033	1.63933	194.24	180.78	171.789	182.27	179.159	159.211	155.96	158.704	157.958	154.847	130.808	133.315	121.539	128.554	125.443	74.124	83.524	70.45	76.0327	72.9217	36.585	37.277	36.711	36.8577	33.7467
3.361	358.5	199.709	211.388	196.678	202.592	199.231	24.963	25.433	27.815	26.0703	22.7093	7.769	9.743	7.171	8.22767	4.86667	4.429	5.54	4.517	4.82867	1.46767	194.347	180.396	164.578	179.774	176.413	157.928	153.614	155.89	155.811	152.45	132.128	130.34	120.409	127.626	124.265	72.43	81.654	68.08	74.0547	70.6937	34.114	36.001	36.591	35.5687	32.2077
3.778	359	199.13	210.387	194.826	201.448	197.67	24.281	25.731	27.866	25.9593	22.1813	7.221	9.448	7.81	8.15967	4.38167	4.973	5.194	4.355	4.84067	1.06267	191.769	180.826	163.769	178.788	175.01	154.944	152.768	157.176	154.963	151.185	130.351	128.381	118.723	125.818	122.04	72.54	80.687	66.308	73.1783	69.4003	35.489	35.993	36.767	36.083	32.305
3.416	359.5	196.997	212.538	193.164	200.9	197.484	23.485	25.792	26.599	25.292	21.876	7.67	9.261	7.797	8.24267	4.82667	4.338	4.824	4.519	4.56033	1.14433	189.486	178	165.389	177.625	174.209	154.424	151.567	156.369	154.12	150.704	130.296	127.624	118.316	125.412	121.996	72.576	79.62	66.742	72.9793	69.5633	34.85	35.312	36.796	35.6527	32.2367
3.429	360	196.856	208.229	189.803	198.296	194.867	23.313	24.801	27.695	25.2697	21.8407	7.683	9.06	7.597	8.11333	4.68433	4.358	4.613	4.633	4.53467	1.10567	189.68	175.804	164.275	176.586	173.157	153.478	151.244	154.41	153.044	149.615	127.155	126.679	116.885	123.573	120.144	72.115	80.18	67.972	73.4223	69.9933	33.661	34.919	36.666	35.082	31.653
3.874	360.5	195.262	207.847	188.046	197.052	193.178	24.994	25.072	28.162	26.076	22.202	6.958	9.112	7.198	7.756	3.882	3.919	4.956	4.567	4.48067	0.606667	187.284	177.476	160.695	175.152	171.278	152.68	150.58	153.881	152.38	148.506	127.699	127.174	115.289	123.387	119.513	71.717	77.446	65.416	71.5263	67.6523	33.831	36.331	35.709	35.2903	31.4163
3.662	361	192.237	206.589	187.918	195.581	191.919	23.264	24.589	26.835	24.896	21.234	7.32	8.784	7.67	7.92467	4.26267	4.507	5.627	4.671	4.935	1.273	187.065	174.813	157.506	173.128	169.466	151.006	150.192	153.322	151.507	147.845	126.549	127.453	111.533	121.845	118.183	71.646	77.974	64.449	71.3563	67.6943	32.901	35.069	35	34.3233	30.6613
3.93	361.5	189.66	201.559	184.808	192.009	188.079	24.103	24.806	27.015	25.308	21.378	7.447	8.547	7.909	7.96767	4.03767	4.745	4.783	4.558	4.69533	0.765333	182.41	175.437	156.34	171.396	167.466	150.894	145.599	149.705	148.733	144.803	123.598	125.488	112.791	120.626	116.696	68.874	76.911	64.08	69.955	66.025	33.067	34.297	34.863	34.0757	30.1457
3.688	362	190.114	200.64	183.479	191.411	187.723	22.645	24.721	26.153	24.5063	20.8183	7.394	8.572	7.446	7.804	4.116	4.566	5.171	4.96	4.899	1.211	182.77	174.671	156.998	171.48	167.792	149.807	145.319	150.11	148.412	144.724	124.589	124.644	113.172	120.802	117.114	71.541	76.173	64.264	70.6593	66.9713	33.276	35.582	34.443	34.4337	30.7457
3.183	362.5	190.001	199.189	185.151	191.447	188.264	22.95	24.194	27.461	24.8683	21.6853	7.099	9.617	7.592	8.10267	4.91967	4.441	4.527	5.007	4.65833	1.47533	180.986	171.86	153.988	168.945	165.762	144.399	145.858	147.585	145.947	142.764	122.48	123.965	112.858	119.768	116.585	71.285	76.197	64.283	70.5883	67.4053	34.166	35.118	34.668	34.6507	31.4677
3.864	363	185.83	196.962	182.354	188.382	184.518	22.881	24.315	26.562	24.586	20.722	7.156	9.885	7.326	8.12233	4.25833	4.479	4.644	5.071	4.73133	0.867333	182.7	169.954	155.976	169.543	165.679	145.565	144.063	145.917	145.182	141.318	120.657	123.72	110.893	118.423	114.559	69.261	75.346	63.099	69.2353	65.3713	31.673	34.059	33.792	33.1747	29.3107
3.721	363.5	184.691	196.852	179.946	187.163	183.442	22.561	23.68	26.359	24.2	20.479	7.009	9.657	6.551	7.739	4.018	4.7	5.053	4.846	4.86633	1.14533	180.141	167.825	152.036	166.667	162.946	144.586	145.269	144.775	144.877	141.156	120.907	120.209	108.243	116.453	112.732	67.56	75.077	63.299	68.6453	64.9243	32.242	32.994	33.272	32.836	29.115
3.59	364	182.406	196.365	177.531	185.434	181.844	21.835	24.072	25.627	23.8447	20.2547	6.998	9.462	7.949	8.13633	4.54633	4.754	4.945	4.518	4.739	1.149	175.412	163.752	152.566	163.91	160.32	142.596	140.631	142.205	141.811	138.221	120.09	120.289	106.816	115.732	112.142	65.828	73.11	62.141	67.0263	63.4363	31.797	32.185	32.888	32.29	28.7
3.395	364.5	180.002	193.327	176.324	183.218	179.823	20.648	22.878	26.084	23.2033	19.8083	6.159	9.003	8.006	7.72267	4.32767	4.444	4.65	4.4	4.498	1.103	174.052	158.391	151.68	161.374	157.979	140.641	140.451	143.012	141.368	137.973	117.332	120.915	105.157	114.468	111.073	66.122	71.726	61.526	66.458	63.063	32.124	32.402	32.844	32.4567	29.0617
3.442	365	181.97	192.181	174.809	182.987	179.545	21.167	23.218	25.733	23.3727	19.9307	6.895	8.584	7.456	7.645	4.203	4.533	5.051	3.841	4.475	1.033	172.93	161.802	148.521	161.084	157.642	139.439	139.32	142.19	140.316	136.874	116.685	117.726	104.315	112.909	109.467	65.522	71.534	61.402	66.1527	62.7107	30.306	32.743	33.879	32.3093	28.8673
3.632	365.5	180.16	189.746	173.969	181.292	177.66	20.275	23.354	24.817	22.8153	19.1833	6.919	8.25	7.207	7.45867	3.82667	4.785	4.765	4.15	4.56667	0.934667	175.628	161.434	146.343	161.135	157.503	138.636	136.876	138.177	137.896	134.264	116.145	115.94	104.768	112.284	108.652	63.388	70.755	59.354	64.499	60.867	31.321	31.16	32.263	31.5813	27.9493
4.003	366	176.728	186.549	170.804	178.027	174.024	20.991	22.221	23.609	22.2737	18.2707	7.024	9.326	7.117	7.82233	3.81933	4.39	4.937	4.305	4.544	0.541	170.94	155.184	145.247	157.124	153.121	137.235	137.038	138.066	137.446	133.443	112.101	115.155	100.957	109.404	105.401	62.727	70.593	59.061	64.127	60.124	29.296	31.112	30.695	30.3677	26.3647
3.283	366.5	174.804	183.993	168.249	175.682	172.399	21.097	21.261	23.635	21.9977	18.7147	6.816	8.709	7.089	7.538	4.255	4.538	5.708	5.25	5.16533	1.88233	167.311	154.724	144.626	155.554	152.271	134.959	132.499	134.545	134.001	130.718	111.207	113.092	100.617	108.305	105.022	62.705	69.831	59.111	63.8823	60.5993	29.533	31.475	30.768	30.592	27.309
3.586	367	171.458	180.378	167.734	173.19	169.604	21.374	20.692	22.778	21.6147	18.0287	6.995	8.945	6.892	7.61067	4.02467	4.923	4.766	4.608	4.76567	1.17967	163.818	151.862	141.903	152.528	148.942	132.637	131.232	132.491	132.12	128.534	111.469	113.376	101.158	108.668	105.082	61.043	68.558	57.789	62.4633	58.8773	29.547	31.411	30.778	30.5787	26.9927
3.385	367.5	170.442	180.025	164.656	171.708	168.323	20.574	21.141	24.134	21.9497	18.5647	6.531	8.964	6.947	7.48067	4.09567	4.36	4.847	4.733	4.64667	1.26167	161.247	151.385	141.549	151.394	148.009	130.446	133.325	131.349	131.707	128.322	108.602	111.21	99.981	106.598	103.213	62.449	68.64	55.321	62.1367	58.7517	28.239	30.82	30.79	29.9497	26.5647
3.563	368	167.932	178.744	163.173	169.95	166.387	19.103	21.129	22.789	21.007	17.444	6.5	8.646	7.012	7.386	3.823	4.698	4.621	4.24	4.51967	0.956667	160.045	150.484	138.946	149.825	146.262	129.717	131.753	130.392	130.621	127.058	109.24	111.102	99.869	106.737	103.174	59.804	67.135	56.417	61.1187	57.5557	28.536	30.419	29.452	29.469	25.906
3.569	368.5	163.379	173.865	159.122	165.455	161.886	19.995	21.83	23.941	21.922	18.353	6.913	8.549	7.589	7.68367	4.11467	4.766	4.746	4.944	4.81867	1.24967	159.573	152.088	138.751	150.137	146.568	127.777	129.697	132.532	130.002	126.433	108.39	108.509	97.984	104.961	101.392	59.514	66.52	54.782	60.272	56.703	29.061	29.159	30.309	29.5097	25.9407
3.546	369	161.746	171.817	156.817	163.46	159.914	19.954	21.366	22.559	21.293	17.747	7.819	9.055	7.598	8.15733	4.61133	4.723	4.485	4.814	4.674	1.128	158.012	148.768	136.317	147.699	144.153	130.418	125.67	125.419	127.169	123.623	106.922	106.9	95.843	103.222	99.6757	59.524	65.392	55.365	60.0937	56.5477	28.732	29.643	29.712	29.3623	25.8163
3.711	369.5	160.138	171.8	154.909	162.282	158.571	19.279	20.356	22.028	20.5543	16.8433	7.67	8.94	6.898	7.836	4.125	4.159	4.567	4.759	4.495	0.784	155.259	147.12	135.502	145.96	142.249	126.345	124.803	126.06	125.736	122.025	106.14	104.381	93.277	101.266	97.555	57.704	65.888	55.613	59.735	56.024	28.882	30.026	28.717	29.2083	25.4973
3.466	370	158.517	169.793	154.43	160.913	157.447	19.511	19.89	22.402	20.601	17.135	6.885	8.32	7.291	7.49867	4.03267	4.404	4.577	4.435	4.472	1.006	153.667	142.002	134.804	143.491	140.025	124.216	125.777	124.04	124.678	121.212	101.977	105.35	94.053	100.46	96.994	58.39	63.34	53.781	58.5037	55.0377	28.676	29.278	28.494	28.816	25.35
3.8	370.5	156.406	166.623	154.073	159.034	155.234	18.259	20.52	21.626	20.135	16.335	7.448	7.997	7.108	7.51767	3.71767	4.459	4.683	5.051	4.731	0.931	151.136	141.795	131.349	141.427	137.627	121.08	122.937	123.599	122.539	118.739	100.997	102.396	91.228	98.207	94.407	56.878	62.54	52.599	57.339	53.539	27.885	28.692	28.819	28.4653	24.6653
3.759	371	151.478	164.244	152.134	155.952	152.193	19.671	19.68	21.282	20.211	16.452	6.652	8.168	6.318	7.046	3.287	4.49	4.609	4.326	4.475	0.716	150.903	140.213	129.05	140.055	136.296	118.77	122.087	120.11	120.322	116.563	99.918	100.083	92.096	97.3657	93.6067	56.6	61.365	51.654	56.5397	52.7807	27.349	27.322	28.492	27.721	23.962
3.464	371.5	149.888	160.607	148.443	152.979	149.515	18.875	19.75	20.419	19.6813	16.2173	6.818	9.261	6.531	7.53667	4.07267	5.043	4.735	4.836	4.87133	1.40733	149.059	137.994	128.626	138.56	135.096	118.927	118.184	121.244	119.452	115.988	98.449	99.705	89.135	95.763	92.299	55.964	61.206	52.288	56.486	53.022	26.455	26.191	27.787	26.811	23.347
3.882	372	149.725	159.011	146.492	151.743	147.861	19.811	19.194	21.395	20.1333	16.2513	6.909	8.515	6.475	7.29967	3.41767	4.951	5.192	4.847	4.99667	1.11467	143.939	136.808	126.987	135.911	132.029	118.568	116.16	119.91	118.213	114.331	99.387	98.29	87.253	94.9767	91.0947	55.388	59.983	49.252	54.8743	50.9923	26.54	26.419	27.744	26.901	23.019
3.603	372.5	147.906	153.53	144.662	148.699	145.096	19.363	19.477	21.043	19.961	16.358	6.83	8.171	6.149	7.05	3.447	4.33	4.708	4.7	4.57933	0.976333	141.929	134.089	124.172	133.397	129.794	115.692	115.896	117.34	116.309	112.706	96.456	96.667	87.29	93.471	89.868	54.384	61.018	48.896	54.766	51.163	26.824	26.897	27.45	27.057	23.454
3.532	373	146.518	152.674	143.075	147.422	143.89	19.331	18.857	20.578	19.5887	16.0567	7.193	8.766	6.953	7.63733	4.10533	4.336	4.743	5.134	4.73767	1.20567	138.765	130.682	120.178	129.875	126.343	112.696	112.139	114.991	113.275	109.743	94.568	95.726	84.571	91.6217	88.0897	53.167	58.756	48.844	53.589	50.057	24.68	27.163	27.274	26.3723	22.8403
3.181	373.5	144.622	152.522	139.468	145.537	142.356	18.151	18.948	20.099	19.066	15.885	6.274	8.362	6.759	7.13167	3.95067	4.716	4.869	5.01	4.865	1.684	138.887	131.203	117.907	129.332	126.151	112.991	109.009	113.311	111.77	108.589	92.841	93.359	83.867	90.0223	86.8413	53.294	55.813	48.799	52.6353	49.4543	24.694	25.798	26.495	25.6623	22.4813
3.856	374	140.752	150.944	140.366	144.021	140.165	17.867	18.212	20.912	18.997	15.141	6.87	8.255	5.973	7.03267	3.17667	4.404	5.163	4.638	4.735	0.879	137.237	127.814	118.245	127.765	123.909	110.649	110.788	110.871	110.769	106.913	89.754	92.658	83.629	88.6803	84.8243	53.737	56.891	48.713	53.1137	49.2577	25.18	25.716	24.943	25.2797	21.4237
3.257	374.5	138.836	148.714	136.421	141.324	138.067	17.356	17.529	20.649	18.5113	15.2543	6.982	7.814	6.815	7.20367	3.94667	4.312	4.932	4.586	4.61	1.353	134.09	126.437	116.672	125.733	122.476	108.741	111.156	109.54	109.812	106.555	90.004	91.03	82.124	87.7193	84.4623	52.661	55.645	47.133	51.813	48.556	24.653	25.123	24.548	24.7747	21.5177
2.919	375	135.99	145.083	135.251	138.775	135.856	17.505	17.301	20.663	18.4897	15.5707	7.359	8.146	6.873	7.45933	4.54033	5.09	5.456	4.817	5.121	2.202	132.843	123.8	114.065	123.569	120.65	105.787	106.522	106.568	106.292	103.373	89.403	88.323	82.638	86.788	83.869	51.427	54.932	46.863	51.074	48.155	24.376	24.79	24.367	24.511	21.592
3.291	375.5	135.53	140.535	132.017	136.027	132.736	16.928	19.029	18.874	18.277	14.986	6.946	8.431	6.898	7.425	4.134	4.953	5.013	4.839	4.935	1.644	131.709	124.383	111.822	122.638	119.347	103.234	103.937	104.565	103.912	100.621	89.324	86.339	77.22	84.2943	81.0033	50.818	53.992	45.41	50.0733	46.7823	23.954	24.965	24.268	24.3957	21.1047
3.565	376	133.975	143.079	131.06	136.038	132.473	16.166	17.969	18.941	17.692	14.127	6.156	8.328	6.715	7.06633	3.50133	4.907	4.77	5.327	5.00133	1.43633	128.614	119.29	112.624	120.176	116.611	104.582	101.781	104.365	103.576	100.011	87.294	86.839	76.82	83.651	80.086	48.752	55.179	45.111	49.6807	46.1157	24.127	24.238	24.451	24.272	20.707
3.64	376.5	130.376	139.74	128.022	132.713	129.073	17.19	18.715	19.332	18.4123	14.7723	6.474	8.448	6.432	7.118	3.478	4.994	4.638	5.413	5.015	1.375	128.157	115.738	111.473	118.456	114.816	103.597	101.001	102.251	102.283	98.643	84.511	84.67	75.128	81.4363	77.7963	49.81	52.618	45.066	49.1647	45.5247	24.364	23.857	25.632	24.6177	20.9777
3.035	377	129.438	138.493	127.419	131.783	128.748	16.823	17.84	19.016	17.893	14.858	6.665	7.89	6.605	7.05333	4.01833	5	4.344	4.53	4.62467	1.58967	126.408	116.273	108.356	117.012	113.977	98.065	100.36	102.805	100.41	97.375	82.964	83.764	75.959	80.8957	77.8607	48.834	53.307	45.126	49.089	46.054	23.436	24.38	24.254	24.0233	20.9883
3.927	377.5	126.298	135.859	123.4	128.519	124.592	17.758	17.669	18.05	17.8257	13.8987	7.016	8.608	7.454	7.69267	3.76567	4.963	4.731	4.833	4.84233	0.915333	122.395	114.771	105.965	114.377	110.45	98.981	98.813	101.306	99.7	95.773	81.749	84.389	74.039	80.059	76.132	47.156	52.065	43.787	47.6693	43.7423	23.064	24.377	24.624	24.0217	20.0947
3.98	378	124.339	134.741	121.622	126.901	122.921	16.802	16.119	18.533	17.1513	13.1713	7.009	7.622	6.921	7.184	3.204	4.899	5.438	5.32	5.219	1.239	123.445	111.294	104.675	113.138	109.158	97.533	96.328	97.126	96.9957	93.0157	84.01	83.459	73.422	80.297	76.317	47.436	51.108	43.545	47.363	43.383	21.807	23.511	23.558	22.9587	18.9787
3.19	378.5	123.964	131.933	119.461	125.119	121.929	16.992	17.114	17.457	17.1877	13.9977	7.465	8.442	6.221	7.376	4.186	5.251	5.53	4.801	5.194	2.004	119.048	110.933	103.44	111.14	107.95	96.416	94.024	96.452	95.6307	92.4407	81.376	79.943	72.507	77.942	74.752	44.49	49.555	42.917	45.654	42.464	22.363	22.782	22.405	22.5167	19.3267
3.02	379	121.692	129.024	119.387	123.368	120.348	17.115	16.282	17.443	16.9467	13.9267	6.832	8.44	6.879	7.38367	4.36367	4.154	5.19	5.206	4.85	1.83	115.833	107.072	101.995	108.3	105.28	96.649	93.628	94.968	95.0817	92.0617	77.834	79.426	71.824	76.3613	73.3413	44.087	47.21	42.032	44.443	41.423	22.024	22.535	22.392	22.317	19.297
3.213	379.5	120.147	126.987	116.496	121.21	117.997	16.513	17.022	17.365	16.9667	13.7537	6.561	8.145	6.704	7.13667	3.92367	4.646	5.489	4.885	5.00667	1.79367	116.865	105.162	100.574	107.534	104.321	93.405	92.563	92.519	92.829	89.616	79.138	79.297	69.149	75.8613	72.6483	44.808	48.524	39.93	44.4207	41.2077	21.447	22.375	22.255	22.0257	18.8127
3.425	380	117.544	123.328	113.669	118.18	114.755	14.806	15.799	17.476	16.027	12.602	6.701	8.362	6.503	7.18867	3.76367	4.988	5.253	5.304	5.18167	1.75667	116.002	106.927	98.07	107	103.575	90.862	90.333	90.9	90.6983	87.2733	78.276	77.088	68.067	74.477	71.052	43.582	47.221	40.244	43.6823	40.2573	21.565	22.864	22.27	22.233	18.808
3.757	380.5	116.595	122.602	113.623	117.607	113.85	14.788	15.697	18.135	16.2067	12.4497	7.159	8.503	6.732	7.46467	3.70767	5.37	4.699	4.972	5.01367	1.25667	111.832	106.156	96.915	104.968	101.211	90.29	89.841	91.189	90.44	86.683	76.575	75.564	68.825	73.6547	69.8977	42.766	46.968	38.837	42.857	39.1	20.95	22.167	20.882	21.333	17.576
3.333	381	111.443	118.436	109.924	113.268	109.935	15.109	16.805	16.745	16.2197	12.8867	6.841	8.295	7.001	7.379	4.046	5.36	5.208	5.419	5.329	1.996	108.872	103.577	96.994	103.148	99.8147	90.206	89.086	88.919	89.4037	86.0707	75.138	74.033	68.769	72.6467	69.3137	43.504	47.412	38.797	43.2377	39.9047	20.944	21.135	20.557	20.8787	17.5457
3.055	381.5	110.622	117.633	108.666	112.307	109.252	15.772	16.608	17.166	16.5153	13.4603	6.891	7.82	6.956	7.22233	4.16733	5.116	5.507	5.016	5.213	2.158	106.297	102.433	93.951	100.894	97.8387	87.618	85.614	87.279	86.837	83.782	72.736	73.93	66.529	71.065	68.01	41.701	45.416	38.211	41.776	38.721	19.67	21.759	19.848	20.4257	17.3707
3.57	382	109.891	116.535	107.436	111.287	107.717	15.696	15.485	16.799	15.9933	12.4233	6.441	8.585	7.314	7.44667	3.87667	5.064	6.139	4.866	5.35633	1.78633	106.403	101.671	90.423	99.499	95.929	85.255	83.895	86.383	85.1777	81.6077	73.628	73.414	65.577	70.873	67.303	40.611	44.983	36.698	40.764	37.194	20.426	20.983	20.338	20.5823	17.0123
3.723	382.5	105.879	113.408	106.921	108.736	105.013	15.481	15.15	17.023	15.8847	12.1617	6.959	7.793	6.864	7.20533	3.48233	4.8	5.906	5.171	5.29233	1.56933	107.773	98.271	91.659	99.2343	95.5113	85.538	84.084	84.447	84.6897	80.9667	69.767	71.798	62.294	67.953	64.23	41.751	43.115	37.062	40.6427	36.9197	20.41	19.838	20.598	20.282	16.559
3.783	383	106.574	111.334	104.372	107.427	103.644	15.193	16.042	16.403	15.8793	12.0963	7.223	7.929	7.013	7.38833	3.60533	4.912	4.95	5.096	4.986	1.203	104.362	98.085	88.066	96.8377	93.0547	82.619	81.066	83.929	82.538	78.755	68.402	69.41	61.965	66.5923	62.8093	39.825	43.736	35.861	39.8073	36.0243	19.078	20.124	19.242	19.4813	15.6983
3.728	383.5	105.423	110.833	102.007	106.088	102.36	14.784	15.555	15.597	15.312	11.584	6.858	8.217	7.238	7.43767	3.70967	5.146	5.871	4.994	5.337	1.609	103.083	94.115	86.203	94.467	90.739	81.53	78.731	81.021	80.4273	76.6993	67.546	69.194	59.716	65.4853	61.7573	38.835	43.089	35.527	39.1503	35.4223	18.638	19.793	19.915	19.4487	15.7207
3.593	384	103.761	107.226	100.501	103.829	100.236	14.751	14.742	16.37	15.2877	11.6947	6.726	8.158	7.003	7.29567	3.70267	5.592	5.893	5.01	5.49833	1.90533	99.307	93.144	86.342	92.931	89.338	78.274	78.774	78.69	78.5793	74.9863	67.532	67.322	59.588	64.814	61.221	39.071	43.297	35.585	39.3177	35.7247	19.362	18.638	19.634	19.2113	15.6183
3.591	384.5	100.702	105.708	96.757	101.056	97.4647	14.611	14.722	15.895	15.076	11.485	7.083	8.093	7.212	7.46267	3.87167	4.941	5.702	5.632	5.425	1.834	98.311	90.154	84.004	90.823	87.232	78.904	78.607	79.386	78.9657	75.3747	64.879	65.98	59.108	63.3223	59.7313	37.744	41.787	35.379	38.3033	34.7123	20.54	19.639	19.479	19.886	16.295
3.426	385	101.765	104.346	94.619	100.243	96.8173	14.261	14.387	16.285	14.9777	11.5517	7.975	7.747	7.173	7.63167	4.20567	5.26	5.803	5.444	5.50233	2.07633	96.429	89.768	83.166	89.7877	86.3617	76.78	78.579	78.586	77.9817	74.5557	64.212	64.871	57.809	62.2973	58.8713	37.375	41.396	34.131	37.634	34.208	18.917	19.761	19.563	19.4137	15.9877
3.649	385.5	97.202	102.346	96.291	98.613	94.964	13.893	14.243	15.73	14.622	10.973	6.778	7.87	7.601	7.41633	3.76733	5.502	5.544	5.925	5.657	2.008	92.198	88.763	82.288	87.7497	84.1007	76.17	76.6	77.21	76.66	73.011	63.107	65.914	58.375	62.4653	58.8163	37.876	40.273	34.23	37.4597	33.8107	17.927	19.507	19.286	18.9067	15.2577
3.629	386	93.174	102.096	93.545	96.2717	92.6427	14.056	14.914	15.557	14.8423	11.2133	7.572	8.533	7.804	7.96967	4.34067	5.987	6.067	6.054	6.036	2.407	92.298	86.262	80.867	86.4757	82.8467	73.844	75.385	75.266	74.8317	71.2027	62.158	63.677	57.811	61.2153	57.5863	36.056	39.385	32.11	35.8503	32.2213	18.898	19.46	19.01	19.1227	15.4937
3.3	386.5	92.899	98.785	89.937	93.8737	90.5737	15.015	14.415	15.534	14.988	11.688	8.024	7.998	6.95	7.65733	4.35733	6.386	6.267	5.99	6.21433	2.91433	90.786	85.637	76.265	84.2293	80.9293	73.185	71.968	74.767	73.3067	70.0067	61.868	61.441	55.837	59.7153	56.4153	35.989	38.601	32.319	35.6363	32.3363	18.033	18.861	19.312	18.7353	15.4353
3.564	387	93.033	99.243	87.982	93.4193	89.8553	13.888	13.797	15.025	14.2367	10.6727	7.734	8.487	7.012	7.74433	4.18033	5.964	5.936	5.947	5.949	2.385	90.452	83.845	76.239	83.512	79.948	73.92	72.553	72.018	72.8303	69.2663	61.153	60.431	55.585	59.0563	55.4923	35.769	38.629	31.427	35.275	31.711	17.712	19.208	18.619	18.513	14.949
3.513	387.5	91.454	96.283	87.768	91.835	88.322	14.683	14.877	15.406	14.9887	11.4757	8.339	8.042	7.227	7.86933	4.35633	5.454	6.057	5.844	5.785	2.272	87.038	83.213	76.453	82.2347	78.7217	72.182	70.105	71.159	71.1487	67.6357	59.689	61.201	54.758	58.5493	55.0363	34.092	37.07	31.163	34.1083	30.5953	16.859	18.595	18.901	18.1183	14.6053
3.037	388	89.56	93.728	86.991	90.093	87.056	15.345	14.464	15.456	15.0883	12.0513	8.013	8.172	7.961	8.04867	5.01167	5.944	6.703	6.097	6.248	3.211	86.384	82.309	75.551	81.4147	78.3777	68.327	70.826	69.13	69.4277	66.3907	59.127	59.647	53.003	57.259	54.222	33.98	37.279	30.57	33.943	30.906	16.928	17.305	17.14	17.1243	14.0873
3.604	388.5	86.756	90.993	87.256	88.335	84.731	13.853	14.748	14.862	14.4877	10.8837	8.179	8.303	8.27	8.25067	4.64667	6.256	7.144	6.75	6.71667	3.11267	82.461	79.61	74.789	78.9533	75.3493	68.097	68.064	69.513	68.558	64.954	58.131	56.14	51.64	55.3037	51.6997	35.015	36.922	30.243	34.06	30.456	17.943	17.519	16.518	17.3267	13.7227
4.171	389	85.998	91.193	84.812	87.3343	83.1633	14.751	14.497	14.808	14.6853	10.5143	7.43	8.336	8.365	8.04367	3.87267	6.576	7.904	6.711	7.06367	2.89267	82.576	77.046	72.056	77.226	73.055	69.037	66.777	67.671	67.8283	63.6573	56.506	56.516	52.456	55.1593	50.9883	33.119	36.836	30.287	33.414	29.243	17.871	17.612	17.472	17.6517	13.4807
4.187	389.5	82.447	91.327	82.368	85.3807	81.1937	14.819	14.569	14.08	14.4893	10.3023	8.01	9.265	8.056	8.44367	4.25667	7.189	6.942	7.24	7.12367	2.93667	80.647	76.424	69.414	75.495	71.308	68.468	64.129	66.129	66.242	62.055	56.593	57.093	49.914	54.5333	50.3463	31.529	35.271	29.609	32.1363	27.9493	17.148	17.459	17.424	17.3437	13.1567
3.851	390	82.685	88.44	80.138	83.7543	79.9033	14.935	14.602	14.325	14.6207	10.7697	8.033	8.957	8.6	8.53	4.679	6.95	7.431	6.943	7.108	3.257	79.926	72.8	69.195	73.9737	70.1227	64.694	63.501	65.605	64.6	60.749	55.556	56.431	48.954	53.647	49.796	31.837	34.584	30.598	32.3397	28.4887	16.895	17.676	18.384	17.6517	13.8007
3.371	390.5	81.606	84.446	79.268	81.7733	78.4023	14.018	14.101	13.971	14.03	10.659	7.856	9.161	9.705	8.90733	5.53633	6.612	7.287	6.904	6.93433	3.56333	80.213	73.333	65.078	72.8747	69.5037	64.915	63.376	63.347	63.8793	60.5083	54.69	52.924	46.625	51.413	48.042	31.243	34.905	28.207	31.4517	28.0807	16.663	17.76	17.346	17.2563	13.8853
3.917	391	79.951	82.662	77.968	80.1937	76.2767	14.199	14.789	14.64	14.5427	10.6257	8.18	8.936	9.338	8.818	4.901	7.142	7.468	7.187	7.26567	3.34867	75.696	69.44	65.765	70.3003	66.3833	62.72	60.077	62.388	61.7283	57.8113	53.244	53.193	47.11	51.1823	47.2653	30.48	35.107	27.997	31.1947	27.2777	16.413	18.294	17.145	17.284	13.367
3.204	391.5	77.448	82.571	77.489	79.1693	75.9653	13.872	13.905	15.189	14.322	11.118	8.798	10.147	8.999	9.31467	6.11067	7.534	7.415	6.873	7.274	4.07	77.422	71.138	63.427	70.6623	67.4583	62.839	61.304	60.928	61.6903	58.4863	52.029	52.589	46.296	50.3047	47.1007	30.983	33.964	29.025	31.324	28.12	16.815	17.034	16.974	16.941	13.737
3.959	392	76.625	79.589	74.357	76.857	72.898	14.28	14.58	15.217	14.6923	10.7333	8.729	10.186	9.264	9.393	5.434	7.358	7.996	7.814	7.72267	3.76367	75.447	68.171	64.386	69.3347	65.3757	60.47	59.382	60.348	60.0667	56.1077	50.006	52.22	46.555	49.5937	45.6347	30.675	33.518	28.03	30.741	26.782	16.29	17.169	17.357	16.9387	12.9797
4.387	392.5	76.522	78.682	72.063	75.7557	71.3687	14.27	14.377	14.971	14.5393	10.1523	9.278	10.712	9.805	9.93167	5.54467	7.412	8.467	7.83	7.903	3.516	72.806	67.977	63.155	67.9793	63.5923	57.578	59.024	59.091	58.5643	54.1773	52.404	51.566	44.783	49.5843	45.1973	30.323	32.807	27.587	30.239	25.852	16.137	16.306	16.506	16.3163	11.9293
4.032	393	74.21	78.811	71.682	74.901	70.869	13.801	14.718	13.702	14.0737	10.0417	9.598	10.683	9.987	10.0893	6.05733	8.39	8.438	8.257	8.36167	4.32967	70.806	67.227	61.7	66.5777	62.5457	57.472	57.171	58.081	57.5747	53.5427	48.825	50.548	43.692	47.6883	43.6563	30.217	31.806	27.797	29.94	25.908	15.912	16.258	16.836	16.3353	12.3033
3.418	393.5	74.074	76.152	68.169	72.7983	69.3803	13.654	13.553	14.047	13.7513	10.3333	9.879	9.905	10.575	10.1197	6.70167	8.591	9.255	8.525	8.79033	5.37233	68.912	64.295	60.23	64.479	61.061	57.482	56.713	58.566	57.587	54.169	49.28	50.014	44.017	47.7703	44.3523	28.346	32.745	26.458	29.183	25.765	16.202	15.686	17.796	16.5613	13.1433
3.496	394	71.134	74.279	69.98	71.7977	68.3017	13.794	13.756	14.086	13.8787	10.3827	9.013	10.552	10.736	10.1003	6.60433	8.201	9.042	7.891	8.378	4.882	70.024	64.543	60.204	64.9237	61.4277	55.487	55.45	56.578	55.8383	52.3423	47.618	47.71	41.222	45.5167	42.0207	29.275	30.448	26.83	28.851	25.355	16.838	16.189	15.995	16.3407	12.8447
3.35	394.5	70.574	76.241	70.361	72.392	69.042	14.151	13.728	14.644	14.1743	10.8243	9.565	10.439	10.458	10.154	6.804	8.398	8.609	8.535	8.514	5.164	68.18	63.682	58.269	63.377	60.027	54.375	54.913	54.675	54.6543	51.3043	46.481	47.147	42.134	45.254	41.904	28.388	30.933	25.474	28.265	24.915	16.821	15.821	16.434	16.3587	13.0087
3.438	395	67.37	72.908	68.159	69.479	66.041	14.326	13.787	14.684	14.2657	10.8277	9.894	11.275	10.524	10.5643	7.12633	8.715	9.358	9.058	9.04367	5.60567	66.147	62.875	56.821	61.9477	58.5097	53.388	53.221	54.294	53.6343	50.1963	46.599	45.629	41.399	44.5423	41.1043	27.791	30.151	24.175	27.3723	23.9343	17.296	15.949	16.434	16.5597	13.1217
3.54	395.5	65.637	71.209	65.312	67.386	63.846	13.911	14.709	14.168	14.2627	10.7227	9.208	11.258	10.924	10.4633	6.92333	8.939	9.155	9.255	9.11633	5.57633	65.061	60.933	56.94	60.978	57.438	52.597	52.908	54.2	53.235	49.695	45.128	44.877	40.506	43.5037	39.9637	27.618	30.848	24.195	27.5537	24.0137	17.273	16.095	16.361	16.5763	13.0363
3.528	396	64.315	69.656	63.446	65.8057	62.2777	14.586	14.865	13.938	14.463	10.935	10.073	10.806	11.356	10.745	7.217	8.705	9.71	9.979	9.46467	5.93667	63.159	59.465	55.964	59.5293	56.0013	53.067	51.913	53.306	52.762	49.234	44.69	45.926	40.404	43.6733	40.1453	27.196	28.859	25.419	27.158	23.63	16.439	15.407	15.818	15.888	12.36
4.184	396.5	64.606	68.225	63.915	65.582	61.398	15.18	14.424	13.162	14.2553	10.0713	10.914	12.247	11.491	11.5507	7.36667	9.959	9.911	10.104	9.99133	5.80733	62.45	60.06	54.601	59.037	54.853	52.321	50.485	51.465	51.4237	47.2397	43.691	44.175	39.102	42.3227	38.1387	26.931	29.624	24.461	27.0053	22.8213	16.604	14.969	15.905	15.826	11.642
3.622	397	63.91	68.141	61.055	64.3687	60.7467	14.325	13.95	13.685	13.9867	10.3647	10.881	12.87	11.501	11.7507	8.12867	9.803	10.808	11.038	10.5497	6.92767	60.816	56.847	54.017	57.2267	53.6047	51.01	49.24	51.262	50.504	46.882	43.97	43.507	40.057	42.5113	38.8893	25.794	29.405	23.69	26.2963	22.6743	16.464	15.955	15.378	15.9323	12.3103
3.819	397.5	63.785	66.011	62.132	63.976	60.157	14.781	13.739	14.537	14.3523	10.5333	11.433	12.408	12.164	12.0017	8.18267	10.108	10.794	11.73	10.8773	7.05833	61.113	56.641	52.229	56.661	52.842	49.67	49.758	48.935	49.4543	45.6353	42.812	44.391	38.121	41.7747	37.9557	27.157	28.774	23.706	26.5457	22.7267	16.206	15.519	15.217	15.6473	11.8283
4.106	398	62.178	64.3	60.126	62.2013	58.0953	15.355	14.276	14.617	14.7493	10.6433	11.802	11.897	12.066	11.9217	7.81567	9.87	10.815	9.991	10.2253	6.11933	57.809	55.037	51.831	54.8923	50.7863	49.106	49.145	49.043	49.098	44.992	40.948	42.47	37.57	40.3293	36.2233	26.575	28.446	24.101	26.374	22.268	17.173	14.855	15.355	15.7943	11.6883
4.229	398.5	59.961	62.645	59.936	60.8473	56.6183	15.322	15.038	14.296	14.8853	10.6563	11.763	12.154	12.274	12.0637	7.83467	11.04	11.62	11.748	11.4693	7.24033	57.96	54.259	50.152	54.1237	49.8947	47.187	48.03	47.537	47.5847	43.3557	40.092	42.427	37.394	39.971	35.742	26.761	28.146	24.426	26.4443	22.2153	15.46	15.51	15.682	15.5507	11.3217
3.67	399	60.726	61.334	58.528	60.196	56.526	14.721	14.182	14.325	14.4093	10.7393	11.819	12.508	12.576	12.301	8.631	11.491	11.542	12.648	11.8937	8.22367	57.399	54.269	49.85	53.8393	50.1693	47.331	45.989	47.339	46.8863	43.2163	39.955	41.827	36.372	39.3847	35.7147	25.944	28.02	22.998	25.654	21.984	16.485	17.059	15.785	16.443	12.773
3.687	399.5	60.147	61.337	56.881	59.455	55.768	15.465	14.733	14.856	15.018	11.331	12.247	12.571	13.685	12.8343	9.14733	10.827	12.396	13.248	12.157	8.47	55.308	53.15	49.97	52.8093	49.1223	46.515	46.325	46.419	46.4197	42.7327	37.996	40.143	35.428	37.8557	34.1687	25.568	26.997	22.876	25.147	21.46	16.488	16.441	15.413	16.114	12.427
3.498	400	56.469	60.648	55.174	57.4303	53.9323	16.036	14.463	14.364	14.9543	11.4563	12.236	13.779	13.678	13.231	9.733	12.104	12.177	13.745	12.6753	9.17733	55.04	53.136	47.277	51.8177	48.3197	45.306	45.025	44.527	44.9527	41.4547	38.671	39.072	36.32	38.021	34.523	26.334	25.967	22.383	24.8947	21.3967	16.034	15.594	14.289	15.3057	11.8077
3.387	400.5	56.156	59.029	55.069	56.7513	53.3643	14.34	13.347	14.304	13.997	10.61	12.55	13.123	13.148	12.9403	9.55333	11.689	12.588	12.193	12.1567	8.76967	52.104	50.094	45.843	49.347	45.96	44.494	45.153	45.251	44.966	41.579	38.113	38.893	35.254	37.42	34.033	23.586	26.362	21.789	23.9123	20.5253	16.005	15.168	14.518	15.2303	11.8433
3.693	401	55.56	56.98	53.358	55.2993	51.6063	14.902	14.09	14.672	14.5547	10.8617	13.066	14.948	14.319	14.111	10.418	12.422	12.948	14.027	13.1323	9.43933	53.646	51.068	44.615	49.7763	46.0833	43.278	42.964	43.843	43.3617	39.6687	37.269	37.603	33.611	36.161	32.468	23.99	25.545	21.61	23.715	20.022	15.902	14.564	15.075	15.1803	11.4873
3.386	401.5	53.758	56.927	52.549	54.4113	51.0253	15.059	14.216	14.397	14.5573	11.1713	13.442	14.338	14.625	14.135	10.749	12.284	12.988	14.665	13.3123	9.92633	51.491	49.931	45.639	49.0203	45.6343	42.719	41.582	44.83	43.0437	39.6577	36.903	38.017	34.378	36.4327	33.0467	24.547	25.414	21.115	23.692	20.306	16.246	14.165	15.386	15.2657	11.8797
3.877	402	51.839	56.968	49.291	52.6993	48.8223	14.605	15.464	14.318	14.7957	10.9187	12.937	14.702	15.194	14.2777	10.4007	12.835	13.052	14.824	13.5703	9.69333	51.248	48.007	44.243	47.8327	43.9557	42.739	40.304	42.936	41.993	38.116	36.895	38.283	34.914	36.6973	32.8203	23.852	25.256	21.915	23.6743	19.7973	16.993	15.017	15.622	15.8773	12.0003
3.954	402.5	51.614	54.917	50.495	52.342	48.388	15.491	14.763	14.413	14.889	10.935	14.261	15.535	14.798	14.8647	10.9107	13.427	13.291	14.518	13.7453	9.79133	50.409	47.622	44.253	47.428	43.474	41.821	39.764	42.086	41.2237	37.2697	35.865	37.194	32.858	35.3057	31.3517	23.914	25.746	21.167	23.609	19.655	17.399	14.661	15.815	15.9583	12.0043
3.482	403	50.609	52.166	49.858	50.8777	47.3957	15.761	14.526	14.444	14.9103	11.4283	14.307	15.01	15.813	15.0433	11.5613	12.822	13.033	14.856	13.5703	10.0883	49.59	47.368	43.74	46.8993	43.4173	39.678	40.849	40.005	40.1773	36.6953	34.659	37.22	31.029	34.3027	30.8207	24.121	25.056	21.146	23.441	19.959	17.275	14.377	14.757	15.4697	11.9877
3.722	403.5	50.235	52.364	50.079	50.8927	47.1707	15.441	14.763	15.247	15.1503	11.4283	14.565	14.827	15.33	14.9073	11.1853	13.027	13.924	15.97	14.307	10.585	49.054	45.041	43.378	45.8243	42.1023	39.601	39.51	38.758	39.2897	35.5677	35.321	37.453	31.676	34.8167	31.0947	23.043	24.722	21.303	23.0227	19.3007	17.134	13.799	15.669	15.534	11.812
3.932	404	48.453	52.605	49.778	50.2787	46.3467	16.409	14.533	13.529	14.8237	10.8917	14.177	15.736	15.518	15.1437	11.2117	13.563	14.86	17.102	15.175	11.243	48.49	45.451	41.051	44.9973	41.0653	39.784	40.291	39.234	39.7697	35.8377	33.71	36.072	31.201	33.661	29.729	22.889	24.413	20.832	22.7113	18.7793	18.523	14.419	15.183	16.0417	12.1097
3.6	404.5	47.804	51.201	48.042	49.0157	45.4157	15.79	15.213	15.684	15.5623	11.9623	14.37	15.503	16.509	15.4607	11.8607	14.02	15.221	16.861	15.3673	11.7673	45.452	44.854	40.14	43.482	39.882	39.996	39.267	38.906	39.3897	35.7897	34.426	34.539	31.101	33.3553	29.7553	22.438	24.679	21.396	22.8377	19.2377	17.925	15.144	14.192	15.7537	12.1537
4.051	405	47.876	49.798	46.252	47.9753	43.9243	16.526	15.281	13.729	15.1787	11.1277	14.824	15.814	16.711	15.783	11.732	14.626	15.062	16.958	15.5487	11.4977	46.31	44.053	39.984	43.449	39.398	38.658	38.173	38.545	38.4587	34.4077	32.063	35.292	29.802	32.3857	28.3347	22.69	23.952	21.101	22.581	18.53	17.153	15.578	14.398	15.7097	11.6587
3.65	405.5	46.751	48.037	46.469	47.0857	43.4357	16.834	15.017	14.953	15.6013	11.9513	14.628	16.703	17.347	16.226	12.576	13.989	15.295	18.261	15.8483	12.1983	44.701	42.85	39.653	42.4013	38.7513	37.619	37.827	37.615	37.687	34.037	31.254	34.225	29.354	31.611	27.961	23.112	23.339	20.419	22.29	18.64	17.743	14.897	14.641	15.7603	12.1103
4.523	406	45.943	47.956	43.233	45.7107	41.1877	16.787	15.049	14.979	15.605	11.082	15.028	17.188	17.056	16.424	11.901	14.94	15.636	18.257	16.2777	11.7547	45.511	39.771	39.633	41.6383	37.1153	37.088	37.068	36.445	36.867	32.344	31.816	33.431	29.908	31.7183	27.1953	21.731	24.065	20.193	21.9963	17.4733	18.043	14.893	13.984	15.64	11.117
4.429	406.5	45.238	47.486	43.946	45.5567	41.1277	16.62	15.054	15.815	15.8297	11.4007	15.189	17.305	17.145	16.5463	12.1173	15.259	16.212	19.229	16.9	12.471	43.616	40.483	38.203	40.7673	36.3383	37.52	36.647	36.435	36.8673	32.4383	32.763	33.268	30.133	32.0547	27.6257	21.539	23.068	19.602	21.403	16.974	16.932	14.721	14.494	15.3823	10.9533
4.124	407	43.324	47.444	43.506	44.758	40.634	16.248	15.015	14.787	15.35	11.226	15.471	17.896	17.602	16.9897	12.8657	15.66	16.836	19.873	17.4563	13.3323	41.712	39.26	37.043	39.3383	35.2143	36.695	37.364	36.042	36.7003	32.5763	32.122	32.747	28.768	31.2123	27.0883	22.633	22.828	20.035	21.832	17.708	19.091	14.602	14.889	16.194	12.07
3.397	407.5	42.129	46.112	42.964	43.735	40.338	17.578	15.008	15.294	15.96	12.563	16.245	17.172	17.504	16.9737	13.5767	16.866	17.36	20.631	18.2857	14.8887	41.501	38.983	36.444	38.976	35.579	35.422	35.851	35.73	35.6677	32.2707	31.526	31.522	27.845	30.2977	26.9007	21.466	23.072	19.967	21.5017	18.1047	18.95	14.61	15.508	16.356	12.959
4.217	408	42.752	44.759	42.625	43.3787	39.1617	17.391	16.612	15.23	16.411	12.194	16.118	17.22	18.327	17.2217	13.0047	16.774	17.317	20.483	18.1913	13.9743	40.436	39.536	36.712	38.8947	34.6777	35.608	33.904	34.166	34.5593	30.3423	29.891	32.637	27.675	30.0677	25.8507	22.062	23.541	18.808	21.4703	17.2533	18.088	14.484	15.132	15.9013	11.6843
4.204	408.5	41.425	43.107	41.197	41.9097	37.7057	17.232	15.721	14.943	15.9653	11.7613	16.373	17.987	19.256	17.872	13.668	16.856	18.176	20.438	18.49	14.286	40.509	39.177	35.993	38.5597	34.3557	35.688	33.096	33.684	34.156	29.952	30.814	30.993	27.96	29.9223	25.7183	21.448	22.466	19.23	21.048	16.844	18.274	14.683	15.387	16.1147	11.9107
4.37	409	40.926	42.504	40.506	41.312	36.942	17.034	16.315	15.112	16.1537	11.7837	16.631	18.15	19.51	18.097	13.727	16.057	17.597	20.437	18.0303	13.6603	40.579	37.747	34.818	37.7147	33.3447	33.483	33.343	33.383	33.403	29.033	30.079	30.071	27.836	29.3287	24.9587	20.468	21.346	19.293	20.369	15.999	19.38	15.767	15.441	16.8627	12.4927
4.245	409.5	39.801	42.22	39.819	40.6133	36.3683	16.951	16.154	16.274	16.4597	12.2147	17.258	19.054	19.033	18.4483	14.2033	16.954	17.431	22.083	18.8227	14.5777	39.459	36.732	35.769	37.32	33.075	31.804	34.899	32.365	33.0227	28.7777	30.389	31.205	26.889	29.4943	25.2493	21.47	21.878	18.643	20.6637	16.4187	19.602	14.875	15.57	16.6823	12.4373
3.481	410	39.485	41.556	38.161	39.734	36.253	17.808	16.124	15.525	16.4857	13.0047	18.352	19.541	20.564	19.4857	16.0047	17.842	18.089	22.294	19.4083	15.9273	38.016	36.224	33.997	36.079	32.598	32.035	33.663	31.528	32.4087	28.9277	30.391	29.531	27.206	29.0427	25.5617	21.724	21.5	19.728	20.984	17.503	19.218	14.075	15.169	16.154	12.673
3.986	410.5	37.85	41.445	37.197	38.8307	34.8447	18.164	16.648	15.76	16.8573	12.8713	18.583	19.8	20.587	19.6567	15.6707	18.092	19.609	23.561	20.4207	16.4347	38.399	36.924	32.879	36.0673	32.0813	31.895	32.514	32.107	32.172	28.186	28.642	31.192	26.273	28.7023	24.7163	20.896	20.167	19.354	20.139	16.153	19.278	14.084	14.637	15.9997	12.0137
3.677	411	38.264	41.812	36.983	39.0197	35.3427	17.483	16.27	15.98	16.5777	12.9007	18.846	19.535	20.335	19.572	15.895	18.076	19.506	23.152	20.2447	16.5677	37.701	35.228	32.892	35.2737	31.5967	31.41	31.837	32.392	31.8797	28.2027	28.245	28.378	25.37	27.331	23.654	20.667	20.782	18.267	19.9053	16.2283	19.961	14.292	14.539	16.264	12.587
4.091	411.5	37.054	39.215	36.751	37.6733	33.5823	17.808	16.782	16.652	17.0807	12.9897	19.046	19.523	20.324	19.631	15.54	18.891	19.169	23.636	20.5653	16.4743	37.069	34.057	30.999	34.0417	29.9507	29.519	31.735	32.187	31.147	27.056	28.063	28.588	25.008	27.2197	23.1287	21.22	21.469	18.152	20.2803	16.1893	20.152	14.336	14.825	16.4377	12.3467
4.289	412	37.024	39.023	35.885	37.3107	33.0217	18.401	17.132	16.097	17.21	12.921	19.329	19.747	21.463	20.1797	15.8907	19.985	19.798	23.583	21.122	16.833	34.455	34.06	31.622	33.379	29.09	30.165	31.468	30.725	30.786	26.497	27.601	28.52	24.387	26.836	22.547	19.278	22.117	18.612	20.0023	15.7133	19.954	14.98	15.067	16.667	12.378
4.526	412.5	34.606	38.806	35.584	36.332	31.806	18.633	16.535	16.854	17.3407	12.8147	21.209	20.163	22.34	21.2373	16.7113	19.774	20.237	24.456	21.489	16.963	35.369	33.172	31.62	33.387	28.861	30.048	31.042	28.983	30.0243	25.4983	27.345	29.551	24.738	27.2113	22.6853	21.553	21.496	18.7	20.583	16.057	19.891	13.661	15.288	16.28	11.754
4.517	413	34.229	37.715	34.109	35.351	30.834	18.9	17.236	16.07	17.402	12.885	19.988	19.516	20.517	20.007	15.49	19.228	20.195	25.606	21.6763	17.1593	35.858	32.672	29.682	32.7373	28.2203	29.583	30.659	29.092	29.778	25.261	26.616	30.134	24.144	26.9647	22.4477	20.892	21.326	18.636	20.2847	15.7677	20.123	14.348	13.962	16.1443	11.6273
3.903	413.5	34.571	36.458	33.53	34.853	30.95	18.804	17.053	17.133	17.6633	13.7603	19.024	20.746	22.011	20.5937	16.6907	19.202	20.935	26.067	22.068	18.165	34.545	33.479	30.262	32.762	28.859	28.301	30.036	29.075	29.1373	25.2343	27.785	27.442	24.87	26.699	22.796	19.188	20.38	18.112	19.2267	15.3237	20.048	15.297	14.846	16.7303	12.8273
4.149	414	33.92	36.032	32.302	34.0847	29.9357	18.636	16.08	15.834	16.85	12.701	19.53	21.385	23.364	21.4263	17.2773	20.46	20.795	26.643	22.6327	18.4837	32.899	31.809	30.434	31.714	27.565	28.386	29.803	28.675	28.9547	24.8057	25.309	27.357	24.744	25.8033	21.6543	18.1	21.134	17.854	19.0293	14.8803	19.182	14.913	15.397	16.4973	12.3483
4.232	414.5	33.633	34.599	31.374	33.202	28.97	19.519	16.806	16.679	17.668	13.436	20.788	21.583	22.383	21.5847	17.3527	21.299	20.755	26.159	22.7377	18.5057	32.889	30.312	30.436	31.2123	26.9803	28.084	29.011	27.857	28.3173	24.0853	24.849	27.048	23.558	25.1517	20.9197	18.95	20.094	17.219	18.7543	14.5223	20.087	14.5	14.596	16.3943	12.1623
3.917	415	32.416	34.002	31.969	32.7957	28.8787	19.652	17.672	16.095	17.8063	13.8893	20.434	22.437	22.63	21.8337	17.9167	21.08	20.619	26.968	22.889	18.972	31.522	30.901	29.477	30.6333	26.7163	26.443	28.586	27.284	27.4377	23.5207	24.746	26.993	22.794	24.8443	20.9273	18.756	20.495	16.866	18.7057	14.7887	20.364	15.248	13.88	16.4973	12.5803
4.087	415.5	32.194	34.274	32.786	33.0847	28.9977	19.268	17.484	16.328	17.6933	13.6063	19.696	22.775	22.881	21.784	17.697	20.652	21.796	26.532	22.9933	18.9063	32.576	31.543	28.542	30.887	26.8	26.796	28.084	26.056	26.9787	22.8917	26.131	25.427	22.694	24.7507	20.6637	18.737	20.289	18.2	19.0753	14.9883	20.679	14.547	14.325	16.517	12.43
4.471	416	32.928	34.26	32.622	33.27	28.799	19.387	18.095	15.702	17.728	13.257	20.353	22.624	23.76	22.2457	17.7747	21.954	22.215	27.417	23.862	19.391	32.329	30.384	28.016	30.243	25.772	28.148	27.397	26.929	27.4913	23.0203	25.447	25.652	22.034	24.3777	19.9067	18.763	19.756	17.745	18.7547	14.2837	19.663	14.419	14.721	16.2677	11.7967
4.207	416.5	31.441	33.445	30.189	31.6917	27.4847	20.594	18.445	16.023	18.354	14.147	22.183	23.646	24.529	23.4527	19.2457	21.647	23.539	28.172	24.4527	20.2457	31.174	29.5	27.168	29.2807	25.0737	26.841	28.005	27.131	27.3257	23.1187	24.388	24.926	23.147	24.1537	19.9467	18.364	20.352	17.448	18.7213	14.5143	19.989	14.479	14.125	16.1977	11.9907
4.319	417	30.518	32.296	29.728	30.8473	26.5283	20.31	16.745	17.345	18.1333	13.8143	23.114	24.363	24.585	24.0207	19.7017	21.46	22.908	27.455	23.941	19.622	30.532	29.181	27.649	29.1207	24.8017	25.173	27.887	26.421	26.4937	22.1747	24.61	25.421	22.304	24.1117	19.7927	18.563	19.692	17.22	18.4917	14.1727	20.235	14.581	14.198	16.338	12.019
4.27	417.5	30.633	31.474	29.492	30.533	26.263	21.106	17.168	16.572	18.282	14.012	22.443	22.519	24.483	23.1483	18.8783	22.2	22.985	28.352	24.5123	20.2423	29.273	28.591	27.476	28.4467	24.1767	26.181	25.664	25.704	25.8497	21.5797	23.68	25.302	21.418	23.4667	19.1967	19.018	18.054	17.393	18.155	13.885	19.512	15.582	14.818	16.6373	12.3673
3.824	418	29.086	31.848	29.525	30.153	26.329	19.668	17.657	15.888	17.7377	13.9137	22.538	22.642	25.166	23.4487	19.6247	22.559	23.761	28.297	24.8723	21.0483	29.799	27.716	26.548	28.021	24.197	24.922	26.018	24.962	25.3007	21.4767	23.181	24.73	21.621	23.1773	19.3533	19.064	19.332	16.861	18.419	14.595	20.082	13.82	14.704	16.202	12.378
4.991	418.5	29.016	31.046	28.591	29.551	24.56	20.615	17.905	16.892	18.4707	13.4797	23.517	23.456	25.244	24.0723	19.0813	23.31	24.278	28.859	25.4823	20.4913	29.665	26.874	25.658	27.399	22.408	24.904	25.729	24.486	25.0397	20.0487	22.002	24.963	21.092	22.6857	17.6947	18.124	18.396	17.393	17.971	12.98	20.292	14.787	14.011	16.3633	11.3723
4.86	419	28.405	30.655	29.048	29.3693	24.5093	19.603	18.408	17.045	18.352	13.492	23.11	23.449	25.566	24.0417	19.1817	23.483	24.069	29.772	25.7747	20.9147	29.15	26.953	25.274	27.1257	22.2657	25.567	25.48	24.96	25.3357	20.4757	22.624	24.868	20.644	22.712	17.852	17.621	18.151	16.07	17.2807	12.4207	21.017	15.103	14.217	16.779	11.919
4.314	419.5	27.562	29.734	28.079	28.4583	24.1443	19.747	18.879	16.044	18.2233	13.9093	22.762	24.68	26.734	24.7253	20.4113	23.356	24.445	28.13	25.3103	20.9963	28.472	27.107	25.338	26.9723	22.6583	24.548	25.132	25.048	24.9093	20.5953	23.149	24.522	20.767	22.8127	18.4987	18.228	18.963	17.205	18.132	13.818	19.144	14.549	14.802	16.165	11.851
4.501	420	27.215	29.571	27.459	28.0817	23.5807	19.744	18.5	16.594	18.2793	13.7783	23.415	23.842	25.999	24.4187	19.9177	24.451	25.7	29.719	26.6233	22.1223	28.017	26.746	24.814	26.5257	22.0247	23.369	24.766	23.675	23.9367	19.4357	23.294	23.812	21.371	22.8257	18.3247	18.886	18.877	18.095	18.6193	14.1183	19.748	14.546	15.012	16.4353	11.9343
4.354	420.5	27.013	28.22	27.552	27.595	23.241	21.043	18.608	16.376	18.6757	14.3217	24.069	24.105	26.687	24.9537	20.5997	24.597	25.955	28.971	26.5077	22.1537	27.027	25.118	24.453	25.5327	21.1787	22.781	23.968	23.249	23.3327	18.9787	22.276	23.125	21.019	22.14	17.786	17.903	18.662	17.029	17.8647	13.5107	20.084	15.111	14.311	16.502	12.148
4.731	421	26.975	28.939	28.273	28.0623	23.3313	20.398	18.38	16.809	18.529	13.798	24.105	24.039	27.132	25.092	20.361	23.78	27.051	30.306	27.0457	22.3147	26.126	24.866	24.139	25.0437	20.3127	22.573	23.169	22.597	22.7797	18.0487	21.439	22.969	19.466	21.2913	16.5603	18.475	17.633	16.364	17.4907	12.7597	18.822	14.929	14.648	16.133	11.402
4.395	421.5	26.182	27.673	27.405	27.0867	22.6917	21.296	17.301	17.458	18.685	14.29	24.404	25.494	26.98	25.626	21.231	25.399	26.345	30.032	27.2587	22.8637	26.252	26.294	23.825	25.457	21.062	22.572	23.642	23.399	23.2043	18.8093	22.239	23.814	20.628	22.227	17.832	18.004	18.366	16.153	17.5077	13.1127	19.951	15.333	14.812	16.6987	12.3037
5.048	422	26.88	27.586	25.686	26.7173	21.6693	20.936	18.336	16.697	18.6563	13.6083	24.044	24.759	27.432	25.4117	20.3637	25.522	26.855	29.944	27.4403	22.3923	25.621	24.816	23.146	24.5277	19.4797	22.082	24.031	23.347	23.1533	18.1053	21.582	22.93	19.831	21.4477	16.3997	18.158	18.392	16.218	17.5893	12.5413	20.319	15.086	14.055	16.4867	11.4387
5.349	422.5	26.316	27.091	25.093	26.1667	20.8177	21.063	18.95	17.441	19.1513	13.8023	24.654	25.128	27.401	25.7277	20.3787	25.33	27.302	30.428	27.6867	22.3377	25.332	24.032	22.066	23.81	18.461	21.303	22.59	22.967	22.2867	16.9377	22.186	23.086	19.762	21.678	16.329	17.625	18.991	16.942	17.8527	12.5037	19.376	15.43	14.738	16.5147	11.1657
4.835	423	25.056	26.061	24.091	25.0693	20.2343	21.796	19.131	17.732	19.553	14.718	25.366	26.454	27.308	26.376	21.541	25.828	26.135	30.424	27.4623	22.6273	25.193	24.47	23.1	24.2543	19.4193	21.187	23.024	22.124	22.1117	17.2767	20.991	23.133	20.286	21.47	16.635	17.67	18.472	15.92	17.354	12.519	19.92	15.371	14.435	16.5753	11.7403
4.467	423.5	24.714	26.089	24.008	24.937	20.47	20.521	19.258	16.944	18.9077	14.4407	24.776	25.79	26.765	25.777	21.31	26.754	27.195	31.523	28.4907	24.0237	24.824	23.965	22.472	23.7537	19.2867	21.718	22.344	20.969	21.677	17.21	20.671	21.494	19.618	20.5943	16.1273	17.634	18.049	16.464	17.3823	12.9153	19.719	15.07	14.58	16.4563	11.9893
4.671	424	25.089	26.712	24.402	25.401	20.73	21.418	18.732	17.616	19.2553	14.5843	25.235	26.421	26.529	26.0617	21.3907	26.027	27.085	32.061	28.391	23.72	24.925	21.626	21.289	22.6133	17.9423	21.508	21.413	21.013	21.3113	16.6403	21.089	21.439	19.271	20.5997	15.9287	17.541	18.274	16.294	17.3697	12.6987	19.74	14.877	14.994	16.537	11.866
4.306	424.5	24.17	25.605	22.717	24.164	19.858	20.13	19.09	17.604	18.9413	14.6353	25.197	25.674	28.423	26.4313	22.1253	26.541	27.937	31.636	28.7047	24.3987	24.39	22.436	22.107	22.9777	18.6717	21.716	21.716	19.986	21.1393	16.8333	20.32	20.876	18.349	19.8483	15.5423	18.258	17.024	16.974	17.4187	13.1127	21.413	15.894	15.149	17.4853	13.1793
4.699	425	22.934	23.998	23.563	23.4983	18.7993	20.811	18.677	16.988	18.8253	14.1263	25.848	26.151	27.938	26.6457	21.9467	25.718	27.657	31.872	28.4157	23.7167	23.565	22.8	21.03	22.465	17.766	21.867	20.581	19.692	20.7133	16.0143	20.108	21.078	17.736	19.6407	14.9417	16.98	17.949	15.347	16.7587	12.0597	19.985	15.464	14.259	16.5693	11.8703
4.504	425.5	23.772	24.278	23.432	23.8273	19.3233	20.272	18.695	17.899	18.9553	14.4513	24.6	26.523	28.638	26.587	22.083	26.682	27.31	32.098	28.6967	24.1927	23.6	22.182	21.4	22.394	17.89	21.608	20.216	21.291	21.0383	16.5343	19.213	20.869	17.805	19.2957	14.7917	17.063	17.963	15.5	16.842	12.338	19.551	15.035	14.19	16.2587	11.7547
4.672	426	22.388	23.877	22.812	23.0257	18.3537	21.472	19.395	18.408	19.7583	15.0863	24.9	27.484	29.35	27.2447	22.5727	27.044	28.03	32.029	29.0343	24.3623	23.871	21.989	21.257	22.3723	17.7003	19.429	21.082	20.772	20.4277	15.7557	19.579	20.508	18.126	19.4043	14.7323	17.448	17.64	14.702	16.5967	11.9247	18.568	14.498	14.124	15.73	11.058
4.577	426.5	22.934	24.208	22.418	23.1867	18.6097	22.292	19.17	17.408	19.6233	15.0463	25.94	28.673	29.563	28.0587	23.4817	27.066	28.174	30.459	28.5663	23.9893	23.384	22.177	21.202	22.2543	17.6773	19.606	22.087	19.81	20.501	15.924	19.533	21.651	17.028	19.404	14.827	16.56	17.547	15.725	16.6107	12.0337	19.51	15.512	14.722	16.5813	12.0043
5.127	427	22.083	22.491	21.657	22.077	16.95	21.793	19.435	17.32	19.516	14.389	25.342	27.001	29.134	27.159	22.032	27.307	27.77	31.291	28.7893	23.6623	23.369	21.958	21.638	22.3217	17.1947	20.243	20.987	20.479	20.5697	15.4427	18.435	20.716	17.955	19.0353	13.9083	17.277	17.233	16.211	16.907	11.78	19.282	14.669	15.3	16.417	11.29
4.872	427.5	21.904	23.32	20.955	22.0597	17.1877	22.057	19.391	17.723	19.7237	14.8517	26.111	28.91	27.93	27.6503	22.7783	27.454	28.704	31.148	29.102	24.23	22.666	20.249	21.35	21.4217	16.5497	19.918	20.385	21.3	20.5343	15.6623	19.331	21.275	17.151	19.2523	14.3803	17.153	18.073	16.605	17.277	12.405	20.326	15.166	14.262	16.5847	11.7127
4.608	428	21.72	22.938	20.876	21.8447	17.2367	21.924	18.787	16.787	19.166	14.558	25.485	26.854	29.044	27.1277	22.5197	27.677	29.327	31.429	29.4777	24.8697	21.357	20.788	19.881	20.6753	16.0673	19.824	20.098	19.101	19.6743	15.0663	18.523	20.059	17.44	18.674	14.066	17.354	17.573	15.787	16.9047	12.2967	19.474	15.703	14.655	16.6107	12.0027
5.651	428.5	20.651	21.965	21.008	21.208	15.557	20.646	18.532	16.354	18.5107	12.8597	25.337	27.931	30.179	27.8157	22.1647	27.298	29.05	32.393	29.5803	23.9293	21.477	21.262	18.751	20.4967	14.8457	19.411	19.164	18.235	18.9367	13.2857	18.89	20.159	17.621	18.89	13.239	16.284	17.912	15.706	16.634	10.983	19.235	14.586	15	16.2737	10.6227
4.737	429	21.023	22.186	21.567	21.592	16.855	20.828	18.553	15.82	18.4003	13.6633	26.985	27.585	30.543	28.371	23.634	27.321	29.34	32.529	29.73	24.993	22.757	21.449	19.56	21.2553	16.5183	19.866	20.209	18.281	19.452	14.715	18.242	20.253	16.802	18.4323	13.6953	16.284	17.039	14.861	16.0613	11.3243	19.352	14.874	14.658	16.2947	11.5577
5.184	429.5	21.097	21.263	20.979	21.113	15.929	21.692	18.67	16.464	18.942	13.758	26.047	27.763	30.81	28.2067	23.0227	26.475	29.043	33.198	29.572	24.388	20.916	20.458	19.584	20.3193	15.1353	18.911	19.75	19.042	19.2343	14.0503	18.432	20.455	17.289	18.7253	13.5413	17.077	17.176	14.176	16.143	10.959	19.679	15.139	14.91	16.576	11.392
5.575	430	20.25	21.509	19.804	20.521	14.946	22.13	18.008	17.908	19.3487	13.7737	26.608	27.957	29.971	28.1787	22.6037	27.463	29.458	34.494	30.4717	24.8967	19.707	19.002	19.337	19.3487	13.7737	18.511	18.969	18.765	18.7483	13.1733	19.029	19.31	17.108	18.4823	12.9073	17.112	17.343	15.002	16.4857	10.9107	20.767	14.663	14.165	16.5317	10.9567
5.394	430.5	19.869	20.929	19.358	20.052	14.658	22.264	18.54	18.126	19.6433	14.2493	27.12	28.42	29.611	28.3837	22.9897	27.999	30.459	32.751	30.403	25.009	20.883	19.089	18.489	19.487	14.093	18.447	19.085	18.585	18.7057	13.3117	17.729	19.879	16.717	18.1083	12.7143	16.93	16.135	14.626	15.897	10.503	20.477	14.735	15.2	16.804	11.41
5.03	431	19.331	21.066	19.164	19.8537	14.8237	21.525	18.592	18.097	19.4047	14.3747	25.883	28.05	29.971	27.968	22.938	27.868	29.821	33.003	30.2307	25.2007	19.228	19.232	18.455	18.9717	13.9417	18.972	17.694	18.332	18.3327	13.3027	17.543	20.244	16.101	17.9627	12.9327	16.078	16.667	15.247	15.9973	10.9673	20.57	15.061	14.316	16.649	11.619
5.012	431.5	19.651	21.123	19.797	20.1903	15.1783	21.702	18.523	17.599	19.2747	14.2627	25.904	27.654	29.799	27.7857	22.7737	27.81	29.878	33.337	30.3417	25.3297	18.912	18.763	18.389	18.688	13.676	17.023	18.472	17.634	17.7097	12.6977	17.971	19.328	15.234	17.511	12.499	16.241	16.051	14.473	15.5883	10.5763	19.883	15.429	14.873	16.7283	11.7163
5.295	432	19.79	20.738	18.183	19.5703	14.2753	21.893	18.785	16.905	19.1943	13.8993	27.03	27.582	30.854	28.4887	23.1937	27.807	29.478	34.114	30.4663	25.1713	19.359	19.589	17.938	18.962	13.667	18.391	19.316	16.88	18.1957	12.9007	17.649	18.491	16.577	17.5723	12.2773	17.201	16.393	15.17	16.2547	10.9597	20.781	14.483	14.725	16.663	11.368
4.938	432.5	19.698	19.556	17.957	19.0703	14.1323	22.107	18.512	17.25	19.2897	14.3517	26.568	27.385	31.028	28.327	23.389	27.553	29.866	33.866	30.4283	25.4903	18.98	18.419	17.866	18.4217	13.4837	17.779	19.008	17.194	17.9937	13.0557	18.629	18.309	16.258	17.732	12.794	16.987	16.827	15.67	16.4947	11.5567	20.791	14.645	14.791	16.7423	11.8043
5.071	433	19.239	19.534	18.354	19.0423	13.9713	21.642	19.78	17.533	19.6517	14.5807	25.899	28.398	30.487	28.2613	23.1903	28.419	30.123	34.543	31.0283	25.9573	19.058	18.204	17.437	18.233	13.162	17.425	19.029	17.543	17.999	12.928	17.767	17.432	14.73	16.643	11.572	16.44	16.498	16.246	16.3947	11.3237	20.741	14.479	14.191	16.4703	11.3993
5.822	433.5	18.765	18.908	18.157	18.61	12.788	21.39	19.18	18.139	19.5697	13.7477	27.179	28.258	30.496	28.6443	22.8223	28.283	28.856	33.236	30.125	24.303	18.832	18.476	17.592	18.3	12.478	16.809	17.797	17.609	17.405	11.583	17.317	18.831	16.274	17.474	11.652	16.602	15.801	14.985	15.796	9.974	20.373	14.249	14.58	16.4007	10.5787
6.067	434	18.357	18.507	18.179	18.3477	12.2807	21.826	19.426	17.254	19.502	13.435	27.017	27.666	30.082	28.255	22.188	28.96	30.009	33.459	30.8093	24.7423	18.511	18.282	17.264	18.019	11.952	16.634	17.758	16.866	17.086	11.019	16.567	18.743	15.582	16.964	10.897	16.38	15.747	15.616	15.9143	9.84733	20.006	15.154	15.829	16.9963	10.9293
4.54	434.5	17.706	18.436	17.535	17.8923	13.3523	21.218	19.611	17.758	19.529	14.989	27.035	27.839	30.808	28.5607	24.0207	28.938	30.667	34.02	31.2083	26.6683	17.986	18.189	16.886	17.687	13.147	17.304	17.626	17.096	17.342	12.802	16.887	17.741	15.747	16.7917	12.2517	16.541	16.39	13.792	15.5743	11.0343	20.929	15.04	15.087	17.0187	12.4787
5.352	435	18.922	18.587	16.214	17.9077	12.5557	21.331	18.866	17.36	19.1857	13.8337	27.456	29.728	30.591	29.2583	23.9063	28.294	31.114	33.74	31.0493	25.6973	18.313	17.07	17.031	17.4713	12.1193	15.931	17.513	16.091	16.5117	11.1597	16.389	18.177	15.686	16.7507	11.3987	15.632	17.218	14.987	15.9457	10.5937	20.809	14.018	14.122	16.3163	10.9643
5.443	435.5	17.514	18.233	17.243	17.6633	12.2203	21.793	18.565	17.736	19.3647	13.9217	26.447	28.397	29.87	28.238	22.795	28.605	30.905	34.511	31.3403	25.8973	18.032	16.84	15.561	16.811	11.368	16.251	17.319	15.741	16.437	10.994	16.773	18.918	15.005	16.8987	11.4557	15.237	16.859	14.412	15.5027	10.0597	21.09	14.881	14.208	16.7263	11.2833
5.238	436	17.172	17.921	16.721	17.2713	12.0333	22.311	18.661	17.39	19.454	14.216	26.764	28.859	29.317	28.3133	23.0753	28.618	29.898	33.888	30.8013	25.5633	17.874	16.744	16.779	17.1323	11.8943	15.885	17.637	15.605	16.3757	11.1377	16.53	17.018	15.419	16.3223	11.0843	15.767	15.864	14.381	15.3373	10.0993	20.759	14.82	14.273	16.6173	11.3793
4.922	436.5	17.034	17.897	17.497	17.476	12.554	21.844	19.046	17.671	19.5203	14.5983	27.83	28.322	30.027	28.7263	23.8043	29.262	30.503	35.067	31.6107	26.6887	17.354	17.333	16.361	17.016	12.094	15.191	16.982	16.27	16.1477	11.2257	17.456	16.826	14.692	16.3247	11.4027	15.792	15.469	14.427	15.2293	10.3073	20.665	14.55	14.335	16.5167	11.5947
5.765	437	16.308	18.544	17.272	17.3747	11.6097	22.486	18.694	17.457	19.5457	13.7807	27.604	27.715	31.186	28.835	23.07	29.965	30.057	34.882	31.6347	25.8697	17.143	17.284	16.013	16.8133	11.0483	15.122	17.269	16.165	16.1853	10.4203	17.092	17.039	15.133	16.4213	10.6563	15.674	15.844	14.436	15.318	9.553	21.356	14.698	14.352	16.802	11.037
5.333	437.5	16.022	17.862	16.52	16.8013	11.4683	22.137	18.982	17.546	19.555	14.222	28.136	28.976	31.168	29.4267	24.0937	29.861	30.242	34.955	31.686	26.353	17.206	15.711	15.235	16.0507	10.7177	15.56	16.25	15.551	15.787	10.454	15.275	16.415	15.167	15.619	10.286	15.419	16.482	14.769	15.5567	10.2237	21.347	14.043	13.732	16.374	11.041
5.644	438	15.753	17.206	17.025	16.6613	11.0173	21.435	18.541	17.421	19.1323	13.4883	27.063	28.884	31.108	29.0183	23.3743	28.47	30.065	34.899	31.1447	25.5007	16.358	15.538	15.681	15.859	10.215	14.611	16.475	16.014	15.7	10.056	15.426	17.412	15.302	16.0467	10.4027	14.697	16.003	14.597	15.099	9.455	20.434	14.357	14.344	16.3783	10.7343
5.312	438.5	16.818	16.823	16.442	16.6943	11.3823	22.441	18.064	17.552	19.3523	14.0403	27.762	28.963	29.186	28.637	23.325	28.032	31.172	35.032	31.412	26.1	16.853	15.873	14.481	15.7357	10.4237	15	16.614	16.204	15.9393	10.6273	14.735	16.798	15.031	15.5213	10.2093	15.817	15.34	14.758	15.305	9.993	20.781	14.103	13.911	16.265	10.953
5.315	439	16.224	17.166	15.82	16.4033	11.0883	22.02	18.741	17.383	19.3813	14.0663	27.444	27.347	30.098	28.2963	22.9813	28.84	29.813	34.679	31.1107	25.7957	16.756	15.925	15.741	16.1407	10.8257	15.021	16.288	16.42	15.9097	10.5947	16.401	17.251	15.137	16.263	10.948	15.907	15.118	13.907	14.9773	9.66233	20.641	15.048	14.601	16.7633	11.4483
5.248	439.5	14.677	16.641	15.797	15.705	10.457	21.231	18.854	17.399	19.1613	13.9133	27.38	27.156	30.1	28.212	22.964	28.806	29.021	35.061	30.9627	25.7147	16.056	15.452	15.158	15.5553	10.3073	14.918	15.965	15.903	15.5953	10.3473	16.097	16.391	13.735	15.4077	10.1597	15.302	14.971	14.407	14.8933	9.64533	20.855	15.046	15.012	16.971	11.723
5.793	440	15.855	16.254	16.443	16.184	10.391	22.158	20.482	16.678	19.7727	13.9797	28.031	28.478	29.533	28.6807	22.8877	28.493	30.559	34.59	31.214	25.421	15.925	15.825	15.495	15.7483	9.95533	15.404	15.869	14.52	15.2643	9.47133	14.544	17.015	14.389	15.316	9.523	15.626	14.766	14.059	14.817	9.024	20.023	14.412	14.79	16.4083	10.6153
5.682	440.5	15.361	16.563	15.303	15.7423	10.0603	20.824	18.267	16.763	18.618	12.936	27.865	28.34	29.986	28.7303	23.0483	28.964	29.572	33.503	30.6797	24.9977	15.963	16.045	14.803	15.6037	9.92167	14.757	15.927	13.879	14.8543	9.17233	14.989	16.276	14.178	15.1477	9.46567	14.995	15.643	13.936	14.858	9.176	20.609	14.098	14.906	16.5377	10.8557
5.644	441	15.953	15.908	14.492	15.451	9.807	21.734	18.032	17.274	19.0133	13.3693	27.139	28.933	30.585	28.8857	23.2417	28.602	29.297	34.973	30.9573	25.3133	16.062	15.679	14.976	15.5723	9.92833	15.53	15.962	14.703	15.3983	9.75433	14.816	15.986	12.733	14.5117	8.86767	15.021	15.273	12.501	14.265	8.621	20.6	13.619	14.627	16.282	10.638
5.658	441.5	15.525	15.448	14.996	15.323	9.665	21.447	18.353	16.803	18.8677	13.2097	26.065	28.876	30.411	28.4507	22.7927	28.46	29.684	33.773	30.639	24.981	15.413	14.717	14.487	14.8723	9.21433	14.255	15.698	14.701	14.8847	9.22667	15.31	16.704	12.549	14.8543	9.19633	14.806	15.101	13.273	14.3933	8.73533	20.257	13.143	14.114	15.838	10.18
6.048	442	15.036	15.149	15.138	15.1077	9.05967	21.734	17.817	17.386	18.979	12.931	26.282	28.46	29.63	28.124	22.076	29.124	29.439	34.273	30.9453	24.8973	15.161	15.015	14.119	14.765	8.717	13.822	15.173	13.785	14.26	8.212	14.094	16.887	13.691	14.8907	8.84267	14.365	14.775	12.579	13.9063	7.85833	20.319	14.052	13.431	15.934	9.886
5.669	442.5	14.337	15.207	14.797	14.7803	9.11133	21.717	18.008	17.264	18.9963	13.3273	27.393	28.243	30.854	28.83	23.161	28.756	29.29	33.964	30.67	25.001	15.24	14.209	13.794	14.4143	8.74533	13.752	14.569	15.162	14.4943	8.82533	15.189	15.323	14.355	14.9557	9.28667	14.323	14.341	13.836	14.1667	8.49767	20.37	13.718	13.368	15.8187	10.1497
6.008	443	13.671	15.148	14.717	14.512	8.504	20.594	19.021	17.507	19.0407	13.0327	27.103	28.102	30.557	28.5873	22.5793	29.264	29.709	34.68	31.2177	25.2097	15.417	14.224	14.046	14.5623	8.55433	13.211	14.709	14.536	14.152	8.144	14.451	15.513	13.01	14.3247	8.31667	14.024	14.025	13.453	13.834	7.826	19.308	13.389	13.962	15.553	9.545
5.319	443.5	13.98	14.958	13.897	14.2783	8.95933	21.199	18.762	16.755	18.9053	13.5863	26.017	27.62	29.156	27.5977	22.2787	29.059	31.133	32.976	31.056	25.737	14.606	14.214	14.063	14.2943	8.97533	13.237	14.336	13.314	13.629	8.31	14.608	14.835	13.085	14.176	8.857	15.634	14.792	12.913	14.4463	9.12733	19.283	13.672	13.773	15.576	10.257
5.288	444	14.89	14.741	13.943	14.5247	9.23667	21.325	18.463	17.197	18.995	13.707	26.006	26.64	30.668	27.7713	22.4833	29.247	29.777	33.985	31.003	25.715	15.098	14.063	14.099	14.42	9.132	13.745	14.824	13.531	14.0333	8.74533	14.241	15.386	13.69	14.439	9.151	15.004	14.347	13.069	14.14	8.852	17.813	14.841	13.744	15.466	10.178
5.077	444.5	14.344	14.998	13.646	14.3293	9.25233	20.967	18.462	17.165	18.8647	13.7877	26.865	27.075	29.403	27.781	22.704	29.171	28.478	32.856	30.1683	25.0913	15.113	13.366	14.003	14.1607	9.08367	13.656	14.668	13.453	13.9257	8.84867	15.458	15.208	14.303	14.9897	9.91267	14.216	14.32	12.854	13.7967	8.71967	19.421	14	14.43	15.9503	10.8733
5.705	445	13.385	14.567	13.991	13.981	8.276	20.372	18.305	17.372	18.683	12.978	25.898	28.227	30.122	28.0823	22.3773	27.757	29.145	33.946	30.2827	24.5777	13.508	13.832	13.27	13.5367	7.83167	14.434	14.001	13.471	13.9687	8.26367	13.899	16.298	13.084	14.427	8.722	13.816	13.88	13.333	13.6763	7.97133	19.94	13.52	13.787	15.749	10.044
5.335	445.5	13.515	14.485	13.746	13.9153	8.58033	20.629	18.613	16.647	18.6297	13.2947	26.024	28.124	30.744	28.2973	22.9623	27.673	29.962	33.162	30.2657	24.9307	13.67	13.666	13.282	13.5393	8.20433	14.003	14.497	13.381	13.9603	8.62533	13.587	14.877	13.231	13.8983	8.56333	14.632	14.985	13.648	14.4217	9.08667	19.117	13.805	13.144	15.3553	10.0203
5.387	446	13.013	14.229	13.694	13.6453	8.25833	20.08	18.67	16.683	18.4777	13.0907	25.953	26.873	31.122	27.9827	22.5957	27.985	29.62	33.666	30.4237	25.0367	15.073	13.419	12.757	13.7497	8.36267	12.664	13.285	12.797	12.9153	7.52833	13.777	14.383	13.199	13.7863	8.39933	14.019	14.647	13.777	14.1477	8.76067	18.893	12.972	14.58	15.4817	10.0947
5.414	446.5	13.381	14.436	13.732	13.8497	8.43567	20.665	18.008	16.407	18.36	12.946	26.995	27.314	29.276	27.8617	22.4477	26.946	28.37	32.506	29.274	23.86	13.714	12.963	12.217	12.9647	7.55067	13.172	13.466	13.309	13.3157	7.90167	14.354	15.263	12.579	14.0653	8.65133	13.813	13.293	13.352	13.486	8.072	18.157	13.513	14.372	15.3473	9.93333
6.497	447	13.101	13.459	13.494	13.3513	6.85433	20.853	18.053	17.176	18.694	12.197	26.07	28.18	29.469	27.9063	21.4093	28.685	29.361	32.934	30.3267	23.8297	13.621	13.799	13.686	13.702	7.205	13.256	13.541	13.25	13.349	6.852	13.033	14.932	12.998	13.6543	7.15733	14.118	13.596	13.359	13.691	7.194	18.472	14.414	14.521	15.8023	9.30533
5.565	447.5	13.017	14.508	13.412	13.6457	8.08067	20.709	18.061	15.887	18.219	12.654	24.839	27.177	29.367	27.1277	21.5627	28.061	29.703	33.262	30.342	24.777	13.839	13.066	13.353	13.4193	7.85433	14.213	14.15	12.841	13.7347	8.16967	13.67	14.207	11.859	13.2453	7.68033	14.724	14.305	13.762	14.2637	8.69867	18.579	13.895	14.425	15.633	10.068
5.882	448	13.006	14.25	13.253	13.503	7.621	20.045	19.114	16.734	18.631	12.749	25.499	27.289	29.567	27.4517	21.5697	27.219	29.062	33.526	29.9357	24.0537	13.942	13.394	12.977	13.4377	7.55567	12.681	13.244	13.061	12.9953	7.11333	12.461	14.568	12.322	13.117	7.235	13.105	13.942	13.929	13.6587	7.77667	18.12	13.982	13.518	15.2067	9.32467
5.391	448.5	12.371	14.866	12.456	13.231	7.84	20.216	18.478	15.601	18.0983	12.7073	25.278	27.569	28.7	27.1823	21.7913	28.327	28.496	34.128	30.317	24.926	13.158	13.173	13.278	13.203	7.812	13.251	13.4	12.467	13.0393	7.64833	13.95	14.408	11.944	13.434	8.043	13.836	13.634	12.772	13.414	8.023	19.248	13.225	13.452	15.3083	9.91733
5.29	449	12.493	14.045	12.313	12.9503	7.66033	19.591	18.539	15.856	17.9953	12.7053	26.041	27.634	29.354	27.6763	22.3863	27.959	29.273	32.532	29.9213	24.6313	12.866	12.194	12.293	12.451	7.161	12.293	12.703	12.851	12.6157	7.32567	12.968	13.87	12.154	12.9973	7.70733	13.934	14.476	13.096	13.8353	8.54533	18.309	12.445	14.271	15.0083	9.71833
5.854	449.5	13.256	12.578	12.151	12.6617	6.80767	20.472	19.448	15.857	18.5923	12.7383	26.251	27.778	31.458	28.4957	22.6417	27.671	28.796	31.04	29.169	23.315	12.832	12.891	12.601	12.7747	6.92067	11.784	13.123	12.522	12.4763	6.62233	12.666	13.847	12.768	13.0937	7.23967	14.078	13.135	12.079	13.0973	7.24333	18.051	13.038	14.054	15.0477	9.19367
6.925	450	15.965	13.994	11.469	13.8093	6.88433	21.837	16.08	15.031	17.6493	10.7243	28.693	26.136	33.721	29.5167	22.5917	27.911	28.051	32.211	29.391	22.466	12.973	13.516	12.239	12.9093	5.98433	14.439	14.527	11.514	13.4933	6.56833	11.759	11.904	14.676	12.7797	5.85467	15.873	10.868	10.897	12.546	5.621	15.936	15.038	14.817	15.2637	8.33867
[truncated: 13 more columns]

## Sheet: 2B
blank	nm	0al1	0al2	0al3	mean 0	mean 0-blank	1mM 1	1mM 2	1mM 3	mean 1	mean 1-blank	3mM 1	3mM 2	3mM 3	mean 3	mean3-blank	6mM 1	6mM 2	6mM 3	mean 6	mean 6-blank	31a1	31a2	31a3	mean 0.031	mean 0.031-blank	62a1	62a2	62a3	mean 0.062	mean 0.062-blank	125a1	125a2	125a3	mean 0.125	mean 0.125-blank	250a1	250a2	250a3	mean 0.250	mean 0.250-blank	500a1	500a2	500a3	mean 0.5	mean 0.5-blank
1.032	290	7.655	6.614	4.717	6.32867	5.29667	5.688	3.114	2.057	3.61967	2.58767	1.631	4.104	3.225	2.98667	1.95467	4.057	2.82	2.751	3.20933	2.17733	4.908	3.476	5.799	4.72767	3.69567	6.929	5.756	8.165	6.95	5.918	9.106	8.342	6.395	7.94767	6.91567	4.777	5.028	5.382	5.06233	4.03033	4.638	4.044	5.346	4.676	3.644
2.929	290.5	6.624	7.481	6.857	6.98733	4.05833	3.697	3.889	3.784	3.79	0.861	3.749	3.841	2.747	3.44567	0.516667	3.138	3.538	3.097	3.25767	0.328667	6.421	6.42	6.979	6.60667	3.67767	6.305	5.698	6.055	6.01933	3.09033	6.66	5.683	6.345	6.22933	3.30033	5.279	5.043	6.005	5.44233	2.51333	5.737	5.122	4.213	5.024	2.095
1.811	291	7.183	7.168	7.796	7.38233	5.57133	3.458	4.018	4.097	3.85767	2.04667	3.428	3.317	2.555	3.1	1.289	3.022	3.183	3.213	3.13933	1.32833	6.174	6.559	6.632	6.455	4.644	7.396	6.826	6.768	6.99667	5.18567	6.562	6.194	6.056	6.27067	4.45967	5.955	5.621	5.487	5.68767	3.87667	5.034	5.287	5.002	5.10767	3.29667
2.02	291.5	7.055	7.299	7.663	7.339	5.319	3.695	4.119	4.106	3.97333	1.95333	3.284	3.58	3.388	3.41733	1.39733	3.117	2.491	3.313	2.97367	0.953667	6.746	7.252	7.305	7.101	5.081	7.438	7.623	7.733	7.598	5.578	7.228	5.621	6.631	6.49333	4.47333	6.218	5.375	5.909	5.834	3.814	5.234	5.424	4.903	5.187	3.167
2.158	292	7.609	7.968	7.968	7.84833	5.69033	3.827	4.333	3.627	3.929	1.771	3.123	3.492	3.971	3.52867	1.37067	3.014	3.015	3.166	3.065	0.907	7.777	8.034	7.108	7.63967	5.48167	7.51	7.869	7.136	7.505	5.347	7.198	6.444	7.431	7.02433	4.86633	6.21	5.361	6.262	5.94433	3.78633	5.247	5.683	5.29	5.40667	3.24867
2.487	292.5	7.882	8.284	8.114	8.09333	5.60633	4	4.848	4.122	4.32333	1.83633	3.633	3.681	3.156	3.49	1.003	3.563	3.494	2.922	3.32633	0.839333	8.52	7.602	8.136	8.086	5.599	8.387	8.681	7.693	8.25367	5.76667	7.735	6.931	7.304	7.32333	4.83633	6.559	5.91	6.117	6.19533	3.70833	6.567	5.724	5.178	5.823	3.336
2.187	293	8.995	9.234	9.02	9.083	6.896	3.831	4.56	4.551	4.314	2.127	3.694	4.348	2.971	3.671	1.484	3.569	3.383	3.339	3.43033	1.24333	8.156	7.908	8.459	8.17433	5.98733	9.503	8.917	7.434	8.618	6.431	8.24	7.311	7.78	7.777	5.59	7.128	6.313	6.76	6.73367	4.54667	6.021	5.671	6.145	5.94567	3.75867
2.027	293.5	9.183	9.222	9.996	9.467	7.44	4.23	4.65	5.257	4.71233	2.68533	3.297	4.185	3.374	3.61867	1.59167	2.962	3.193	2.918	3.02433	0.997333	8.53	9.054	8.905	8.82967	6.80267	8.506	9.021	8.037	8.52133	6.49433	8.34	7.995	7.758	8.031	6.004	7.291	6.656	7.446	7.131	5.104	6.211	6.88	6.257	6.44933	4.42233
1.846	294	9.148	9.515	10.6	9.75433	7.90833	4.412	5.051	4.653	4.70533	2.85933	4.099	4.531	3.486	4.03867	2.19267	3.624	3.235	3.36	3.40633	1.56033	8.977	9.138	9.042	9.05233	7.20633	9.572	9.172	9.431	9.39167	7.54567	8.87	8.334	8.956	8.72	6.874	7.825	7.021	7.627	7.491	5.645	6.86	6.337	6.123	6.44	4.594
1.683	294.5	9.865	10.317	10.183	10.1217	8.43867	4.703	4.32	4.408	4.477	2.794	4.541	4.114	3.309	3.988	2.305	3.767	3.307	3.871	3.64833	1.96533	8.533	9.648	9.841	9.34067	7.65767	9.592	10.448	9.247	9.76233	8.07933	9.64	9.201	9.359	9.4	7.717	8.556	7.977	8.367	8.3	6.617	7.041	6.558	6.731	6.77667	5.09367
1.966	295	10.505	10.888	10.828	10.7403	8.77433	4.9	5.142	4.535	4.859	2.893	3.965	4.308	3.883	4.052	2.086	4.262	3.706	3.729	3.899	1.933	9.444	10.169	10.44	10.0177	8.05167	10.617	10.825	9.978	10.4733	8.50733	10.006	9.504	10.383	9.96433	7.99833	9.066	8.676	8.783	8.84167	6.87567	7.872	6.928	7.055	7.285	5.319
1.941	295.5	10.769	10.734	11.867	11.1233	9.18233	4.669	5.538	4.758	4.98833	3.04733	4.501	4.663	3.513	4.22567	2.28467	3.989	3.629	3.806	3.808	1.867	9.941	9.572	11.085	10.1993	8.25833	11.488	11.155	9.818	10.8203	8.87933	11.058	8.84	10.746	10.2147	8.27367	9.055	7.927	8.963	8.64833	6.70733	7.43	7.133	6.946	7.16967	5.22867
1.736	296	11.666	11.583	12.105	11.7847	10.0487	5.255	6.036	5.091	5.46067	3.72467	4.538	5.126	4.015	4.55967	2.82367	4.454	4.157	3.805	4.13867	2.40267	10.795	11.286	11.629	11.2367	9.50067	11.64	12.434	10.881	11.6517	9.91567	10.777	10.408	11.164	10.783	9.047	10.006	8.976	9.457	9.47967	7.74367	7.729	8.121	7.499	7.783	6.047
2.072	296.5	12.035	12.375	12.616	12.342	10.27	5.915	5.489	5.511	5.63833	3.56633	4.766	4.43	4.008	4.40133	2.32933	4.778	3.848	4.044	4.22333	2.15133	11.211	12.573	11.491	11.7583	9.68633	11.732	13.067	12.217	12.3387	10.2667	12.09	10.964	11.752	11.602	9.53	10.374	9.241	10.314	9.97633	7.90433	8.341	8.639	8.467	8.48233	6.41033
2.806	297	12.256	13.889	14.028	13.391	10.585	5.88	5.624	6.315	5.93967	3.13367	4.801	5.233	4.569	4.86767	2.06167	4.453	4.349	4.356	4.386	1.58	12.641	12.878	12.435	12.6513	9.84533	13.404	13.717	12.633	13.2513	10.4453	12.461	11.015	12.148	11.8747	9.06867	11.223	9.115	10.988	10.442	7.636	8.396	8.707	7.812	8.305	5.499
2.509	297.5	13.461	14.538	15.182	14.3937	11.8847	5.867	6.218	6.003	6.02933	3.52033	4.997	5.197	4.983	5.059	2.55	4.022	4.048	4.384	4.15133	1.64233	13.943	13.128	13.536	13.5357	11.0267	13.692	14.022	14.017	13.9103	11.4013	12.668	12.449	13.407	12.8413	10.3323	11.158	10.168	11.476	10.934	8.425	9.286	9.674	8.492	9.15067	6.64167
2.982	298	14.541	15.179	15.665	15.1283	12.1463	7.067	6.738	6.153	6.65267	3.67067	5.112	5.903	4.624	5.213	2.231	4.53	4.809	4.721	4.68667	1.70467	13.345	14.525	14.522	14.1307	11.1487	14.455	14.835	14.115	14.4683	11.4863	13.291	13.161	13.544	13.332	10.35	11.892	10.752	11.468	11.3707	8.38867	9.651	9.871	9.023	9.515	6.533
2.506	298.5	14.497	16.675	16.586	15.9193	13.4133	6.429	6.698	5.976	6.36767	3.86167	5.575	5.229	4.869	5.22433	2.71833	4.641	4.414	4.744	4.59967	2.09367	14.319	16.173	14.854	15.1153	12.6093	14.808	15.847	14.023	14.8927	12.3867	14.516	13.406	14.352	14.0913	11.5853	12.178	11.471	12.189	11.946	9.44	10.39	10.954	9.956	10.4333	7.92733
1.948	299	15.936	17.813	17.989	17.246	15.298	6.873	6.453	7.006	6.77733	4.82933	5.791	5.267	5.335	5.46433	3.51633	5.15	4.672	5.279	5.03367	3.08567	15.748	16.634	15.754	16.0453	14.0973	16.292	16.456	14.887	15.8783	13.9303	16.146	14.762	15.891	15.5997	13.6517	12.787	12.205	12.954	12.6487	10.7007	10.47	10.896	10.22	10.5287	8.58067
1.928	299.5	17.529	17.655	19.059	18.081	16.153	6.768	6.075	6.269	6.37067	4.44267	5.658	5.745	5.031	5.478	3.55	5.016	4.566	5.244	4.942	3.014	16.734	17.171	16.952	16.9523	15.0243	17.316	17.956	16.207	17.1597	15.2317	17.14	15.914	16.83	16.628	14.7	13.15	13.226	13.322	13.2327	11.3047	10.822	12.174	10.701	11.2323	9.30433
3.448	300	18.671	18.982	19.742	19.1317	15.6837	6.225	7.064	6.634	6.641	3.193	5.659	5.415	4.638	5.23733	1.78933	5.231	5.052	5.001	5.09467	1.64667	17.872	18.375	17.127	17.7913	14.3433	17.426	19.116	17.272	17.938	14.49	17.886	16.829	17.163	17.2927	13.8447	14.738	13.437	14.482	14.219	10.771	12.627	12.06	10.489	11.7253	8.27733
2.88	300.5	20.219	19.184	21.35	20.251	17.371	6.264	7.396	6.671	6.777	3.897	5.686	6.715	5.51	5.97033	3.09033	5.362	5.892	5.529	5.59433	2.71433	17.531	18.817	18.309	18.219	15.339	18.911	19.605	17.978	18.8313	15.9513	19.109	17.951	17.864	18.308	15.428	15.677	13.288	15.384	14.783	11.903	12.673	13.363	10.652	12.2293	9.34933
3.37	301	19.817	21.133	21.514	20.8213	17.4513	7.215	7.229	7.522	7.322	3.952	5.83	6.853	5.286	5.98967	2.61967	5.562	5.49	5.565	5.539	2.169	19.92	20.545	19.409	19.958	16.588	20.552	20.819	18.994	20.1217	16.7517	19.859	17.825	18.809	18.831	15.461	16.428	15.004	15.09	15.5073	12.1373	13.303	13.739	12.063	13.035	9.665
3.314	301.5	22.188	24.018	23.464	23.2233	19.9093	7.53	8	8.228	7.91933	4.60533	6.321	6.664	5.733	6.23933	2.92533	5.832	6.232	6.144	6.06933	2.75533	21.26	21.767	21.607	21.5447	18.2307	21.333	21.898	20.361	21.1973	17.8833	20.236	19.759	20.978	20.3243	17.0103	16.687	15.637	16.674	16.3327	13.0187	14.273	13.976	13.272	13.8403	10.5263
3.949	302	23.026	24.525	24.819	24.1233	20.1743	7.784	8.821	8.534	8.37967	4.43067	6.641	7.357	5.726	6.57467	2.62567	5.842	6.145	6.623	6.20333	2.25433	21.522	23.364	22.281	22.389	18.44	23.749	22.982	21.103	22.6113	18.6623	20.963	20.657	21.528	21.0493	17.1003	17.409	16.502	18.136	17.349	13.4	15	14.413	14.219	14.544	10.595
4.311	302.5	24.333	26.859	26.778	25.99	21.679	8.38	9.028	8.974	8.794	4.483	6.68	7.401	6.262	6.781	2.47	6.105	6.715	6.66	6.49333	2.18233	23.919	24.335	25.892	24.7153	20.4043	25.635	25.023	23.704	24.7873	20.4763	22.959	21.646	22.958	22.521	18.21	19.12	17.631	18.059	18.27	13.959	15.743	16.132	14.744	15.5397	11.2287
4.472	303	26.42	27.379	28.752	27.517	23.045	8.79	8.868	8.553	8.737	4.265	7.059	7.934	6.689	7.22733	2.75533	6.785	6.881	6.795	6.82033	2.34833	25.128	26.329	27.214	26.2237	21.7517	26.434	26.94	25.821	26.3983	21.9263	25.134	22.964	25.797	24.6317	20.1597	20.446	17.904	19.85	19.4	14.928	16.824	17.319	16.629	16.924	12.452
4.648	303.5	28.214	29.582	30.943	29.5797	24.9317	9.594	8.832	8.639	9.02167	4.37367	8.232	8.428	7.697	8.119	3.471	7.274	6.771	7.25	7.09833	2.45033	27.871	28.862	27.559	28.0973	23.4493	28.27	30.272	26.697	28.413	23.765	27.497	24.991	26.259	26.249	21.601	22.532	19.687	21.202	21.1403	16.4923	17.801	18.91	17.031	17.914	13.266
4.941	304	29.495	31.203	32.443	31.047	26.106	10.799	10.072	10.059	10.31	5.369	8.417	8.065	8.509	8.33033	3.38933	7.683	7.044	7.404	7.377	2.436	29.581	30.379	29.723	29.8943	24.9533	29.632	32.539	28.479	30.2167	25.2757	28.767	26.221	28.766	27.918	22.977	23.858	20.07	22.872	22.2667	17.3257	19.278	19.281	17.773	18.7773	13.8363
5.923	304.5	31.256	33.961	33.409	32.8753	26.9523	11.034	10.67	10.626	10.7767	4.85367	8.998	9.432	8.153	8.861	2.938	8.092	8.438	7.408	7.97933	2.05633	30.567	31.67	30.959	31.0653	25.1423	32.592	33.335	30.818	32.2483	26.3253	30.602	29.07	31.193	30.2883	24.3653	26.095	21.487	24.237	23.9397	18.0167	20.333	20.301	19.155	19.9297	14.0067
6.53	305	34.867	35.051	36.561	35.493	28.963	11.784	12.195	11.279	11.7527	5.22267	9.237	10.349	8.226	9.27067	2.74067	8.892	8.444	8.909	8.74833	2.21833	32.433	35.526	32.231	33.3967	26.8667	34.092	36.104	34.185	34.7937	28.2637	33.326	31.236	32.954	32.5053	25.9753	28.315	24.372	26.63	26.439	19.909	22.866	22.549	19.253	21.556	15.026
7.864	305.5	36.14	38.793	39.049	37.994	30.13	11.418	12.719	12.194	12.1103	4.24633	10.224	11.364	8.478	10.022	2.158	9.487	8.722	9.142	9.117	1.253	34.238	38.367	35.742	36.1157	28.2517	37.359	39.487	36.575	37.807	29.943	35.85	32.22	34.682	34.2507	26.3867	29.362	26.351	28.134	27.949	20.085	22.988	23.357	21.862	22.7357	14.8717
8.223	306	38.577	40.723	41.54	40.28	32.057	12.861	13.918	13.595	13.458	5.235	11.54	11.925	9.354	10.9397	2.71667	10.518	9.524	9.638	9.89333	1.67033	38.144	40.412	38.757	39.1043	30.8813	39.57	40.369	39.469	39.8027	31.5797	39.32	35.117	36.668	37.035	28.812	31.299	28.103	30.559	29.987	21.764	25.147	24.971	22.906	24.3413	16.1183
9.591	306.5	40.658	44.672	44.969	43.433	33.842	14.302	14.801	13.986	14.363	4.772	11.82	12.761	9.503	11.3613	1.77033	10.63	10.991	10.321	10.6473	1.05633	41.453	44.635	42.151	42.7463	33.1553	41.777	42.951	40.519	41.749	32.158	39.374	37.161	39.868	38.801	29.21	34.344	29.146	33.282	32.2573	22.6663	27.02	26.684	24.211	25.9717	16.3807
9.883	307	42.337	48.385	47.965	46.229	36.346	14.865	15.268	14.646	14.9263	5.04333	11.579	13.11	10.206	11.6317	1.74867	11.046	11.151	11.573	11.2567	1.37367	44.537	44.596	45.488	44.8737	34.9907	44.797	46.188	42.639	44.5413	34.6583	42.287	40.621	42.099	41.669	31.786	35.266	31.045	33.831	33.3807	23.4977	28.838	28.518	25.978	27.778	17.895
11.065	307.5	47.442	51.221	51.564	50.0757	39.0107	15.482	16.128	15.042	15.5507	4.48567	12.252	13.963	11.37	12.5283	1.46333	11.214	11.602	12.814	11.8767	0.811667	46.78	48.361	47.127	47.4227	36.3577	47.251	48.709	44.366	46.7753	35.7103	44.73	42.767	44.775	44.0907	33.0257	37.655	32.257	37.366	35.7593	24.6943	30.495	30.653	28.287	29.8117	18.7467
12.135	308	49.632	54.114	54.952	52.8993	40.7643	17.608	16.928	16.162	16.8993	4.76433	13.514	14.349	12.513	13.4587	1.32367	13.493	11.997	13.109	12.8663	0.731333	48.195	51.725	49.742	49.8873	37.7523	49.881	52.084	47.164	49.7097	37.5747	45.665	44.574	46.502	45.5803	33.4453	39.794	36.033	39.226	38.351	26.216	32.312	33.812	29.595	31.9063	19.7713
12.694	308.5	53.975	55.99	58.027	55.9973	43.3033	18.104	17.463	17.982	17.8497	5.15567	14.403	16.382	13.566	14.7837	2.08967	13.862	13.544	14.498	13.968	1.274	51.011	54.152	53.613	52.9253	40.2313	52.954	55.452	50.879	53.095	40.401	49.625	47.45	50.682	49.2523	36.5583	42.375	38.582	41.068	40.675	27.981	33.735	34.472	30.424	32.877	20.183
13.634	309	56.513	60.547	62.096	59.7187	46.0847	17.127	18.519	17.669	17.7717	4.13767	15.206	17.187	12.985	15.126	1.492	13.407	13.804	14.314	13.8417	0.207667	54.435	57.139	54.31	55.2947	41.6607	55.815	57.01	52.833	55.2193	41.5853	53.55	50.768	54.298	52.872	39.238	44.419	38.316	42.376	41.7037	28.0697	33.757	35.372	33.403	34.1773	20.5433
13.437	309.5	56.99	62.361	63.597	60.9827	47.5457	18.589	19.189	18.366	18.7147	5.27767	15.982	15.751	13.279	15.004	1.567	14.534	13.823	14.718	14.3583	0.921333	57.521	60.397	57.493	58.4703	45.0333	57.87	60.719	56.204	58.2643	44.8273	57.801	52.443	57.021	55.755	42.318	45.928	40.003	44.339	43.4233	29.9863	36.063	37.994	34.577	36.2113	22.7743
14.386	310	61.273	65.366	66.306	64.315	49.929	18.512	18.77	19.31	18.864	4.478	15.974	16.856	13.063	15.2977	0.911667	14.619	13.523	14.516	14.2193	-0.166667	59.482	63.051	60.06	60.8643	46.4783	61.527	64.545	59.114	61.7287	47.3427	57.328	53.845	58.353	56.5087	42.1227	48.893	41.74	46.001	45.5447	31.1587	37.726	39.097	34.655	37.1593	22.7733
13.629	310.5	65.304	69.224	70.213	68.247	54.618	19.009	20.287	19.034	19.4433	5.81433	15.442	18.099	12.277	15.2727	1.64367	14.762	14.593	15.326	14.8937	1.26467	61.492	63.601	63.573	62.8887	49.2597	64.567	66.502	60.31	63.793	50.164	60.36	56.339	60.445	59.048	45.419	50.732	44.176	48.761	47.8897	34.2607	38.291	39.552	35.683	37.842	24.213
14.903	311	66.078	71.226	72.26	69.8547	54.9517	18.345	20.063	18.755	19.0543	4.15133	15.525	17.456	12.839	15.2733	0.370333	14.059	14.914	14.677	14.55	-0.353	63.691	66.711	68.197	66.1997	51.2967	66.154	69.22	63.506	66.2933	51.3903	63.454	59.355	62.375	61.728	46.825	50.948	47.223	52.296	50.1557	35.2527	40.537	42.423	36.095	39.685	24.782
12.784	311.5	69.319	74	75.758	73.0257	60.2417	19.104	19.118	18.367	18.863	6.079	14.666	17.783	14.004	15.4843	2.70033	13.454	13.786	14.488	13.9093	1.12533	67.963	70.305	67.86	68.7093	55.9253	67.859	70.22	65.839	67.9727	55.1887	66.842	60.662	65.59	64.3647	51.5807	53.489	47.001	52.434	50.9747	38.1907	40.845	42.099	37.749	40.231	27.447
12.545	312	71.217	76.584	76.165	74.6553	62.1103	18.483	18.436	17.863	18.2607	5.71567	14.846	18.488	12.949	15.4277	2.88267	13.11	14.237	14.087	13.8113	1.26633	69.248	72.856	71.235	71.113	58.568	70.296	74.635	67.937	70.956	58.411	68.163	63.002	69.543	66.9027	54.3577	54.518	48.466	53.406	52.13	39.585	40.294	42.965	37.653	40.304	27.759
11.075	312.5	72.989	77.736	79.544	76.7563	65.6813	16.549	17.946	17.082	17.1923	6.11733	15.535	16.449	12.722	14.902	3.827	12.716	14.221	13.86	13.599	2.524	71.238	75.935	73.268	73.4803	62.4053	74.024	75.874	70.811	73.5697	62.4947	71.495	64.702	70.666	68.9543	57.8793	56.439	49.873	53.289	53.2003	42.1253	42.015	44.258	38.538	41.6037	30.5287
11.359	313	74.743	80.789	83.102	79.5447	68.1857	16.102	18.098	17.414	17.2047	5.84567	13.992	15.255	11.45	13.5657	2.20667	13.014	13.263	13.402	13.2263	1.86733	74.53	77.145	75.601	75.7587	64.3997	73.919	79.879	73.147	75.6483	64.2893	71.971	66.25	72.532	70.251	58.892	58.244	50.636	54.687	54.5223	43.1633	43.809	44.519	40.499	42.9423	31.5833
10.882	313.5	76.86	82.554	85.652	81.6887	70.8067	15.316	17.243	15.838	16.1323	5.25033	13.377	14.568	10.94	12.9617	2.07967	12.447	12.654	12.796	12.6323	1.75033	76.152	80.249	77.426	77.9423	67.0603	76.866	80.299	75.088	77.4177	66.5357	71.679	67.769	74.856	71.4347	60.5527	59.886	50.1	55.508	55.1647	44.2827	44.488	45.865	38.727	43.0267	32.1447
10.041	314	79.737	83.16	89.086	83.9943	73.9533	16.006	15.468	15.27	15.5813	5.54033	13.466	13.69	11.544	12.9	2.859	11.513	11.29	13.186	11.9963	1.95533	78.648	81.34	78.715	79.5677	69.5267	81.148	81.143	78.208	80.1663	70.1253	75.064	69.198	75.957	73.4063	63.3653	60.322	52.064	56.996	56.4607	46.4197	44.194	46.012	40.29	43.4987	33.4577
8.662	314.5	82.775	84.391	90.871	86.0123	77.3503	14.395	15.582	14.749	14.9087	6.24667	11.891	12.991	11.278	12.0533	3.39133	10.592	11.209	10.978	10.9263	2.26433	81.023	85.238	82.747	83.0027	74.3407	82.754	84.75	78.841	82.115	73.453	76.274	72.683	76.967	75.308	66.646	62.275	53.192	59.096	58.1877	49.5257	44.374	47.09	39.922	43.7953	35.1333
6.698	315	84.93	90.331	93.74	89.667	82.969	14.283	15.555	14.087	14.6417	7.94367	11.234	12.518	10.121	11.291	4.593	10.542	10.359	10.458	10.453	3.755	82.467	85.083	82.321	83.2903	76.5923	84.052	87.328	79.493	83.6243	76.9263	78.652	74.613	81.018	78.0943	71.3963	63.607	53.722	60.726	59.3517	52.6537	44.158	48.037	40.731	44.3087	37.6107
6.388	315.5	87.089	92.166	96.329	91.8613	85.4733	12.751	15.128	13.217	13.6987	7.31067	10.362	11.437	9.462	10.4203	4.03233	9.929	9.668	10.691	10.096	3.708	83.717	88.156	86.116	85.9963	79.6083	85.617	89.832	82.881	86.11	79.722	79.88	75.647	83.147	79.558	73.17	63.694	54.568	60.226	59.496	53.108	43.983	48.65	41.402	44.6783	38.2903
6.748	316	90.65	95.992	98.901	95.181	88.433	11.81	13.847	12.715	12.7907	6.04267	9.541	10.327	8.779	9.549	2.801	9.712	8.871	9.226	9.26967	2.52167	86.672	89.399	89.354	88.475	81.727	88.615	93.714	86.894	89.741	82.993	83.958	77.421	84.254	81.8777	75.1297	64.844	56.849	61.644	61.1123	54.3643	46.076	49.457	40.504	45.3457	38.5977
5.667	316.5	91.843	96.603	100.075	96.1737	90.5067	10.665	13.057	12.023	11.915	6.248	8.891	10.021	7.486	8.79933	3.13233	8.998	8.48	9.007	8.82833	3.16133	88.534	91.988	91.496	90.6727	85.0057	90.138	95.8	87.074	91.004	85.337	86.138	77.734	87.099	83.657	77.99	67.043	56.662	64.475	62.7267	57.0597	46.403	49.602	40.711	45.572	39.905
5.197	317	96.595	100.451	106.81	101.285	96.0883	10.746	13.63	11.168	11.848	6.651	9.31	9.531	7.989	8.94333	3.74633	9.518	8.613	8.804	8.97833	3.78133	90.414	95.641	94.766	93.607	88.41	93.066	100.068	90.484	94.5393	89.3423	89.786	81.434	88.634	86.618	81.421	67.923	59.67	65.595	64.396	59.199	47.691	51.891	42.373	47.3183	42.1213
4.979	317.5	98.658	104.21	109.873	104.247	99.268	10.766	12.311	11.65	11.5757	6.59667	8.521	8.817	8.138	8.492	3.513	9.501	8.353	9.629	9.161	4.182	93.296	101.126	97.24	97.2207	92.2417	95.643	102.848	92.121	96.8707	91.8917	90.686	83.932	90.408	88.342	83.363	70.452	60.984	67.578	66.338	61.359	48.413	51.91	42.947	47.7567	42.7777
4.555	318	102.051	106.563	112.229	106.948	102.393	10.746	12.473	11.871	11.6967	7.14167	8.652	8.919	7.535	8.36867	3.81367	9.549	7.929	8.721	8.733	4.178	97.137	104.66	98.331	100.043	95.4877	101.224	105.443	97.252	101.306	96.7513	94.128	84.855	93.624	90.869	86.314	74.582	61.493	70.451	68.842	64.287	49.554	54.826	45.32	49.9	45.345
4.129	318.5	104.167	111.118	114.842	110.042	105.913	9.289	12.579	10.539	10.8023	6.67333	8.356	8.303	6.883	7.84733	3.71833	9.137	7.432	7.718	8.09567	3.96667	101.337	107.697	103.686	104.24	100.111	101.839	108.551	99.791	103.394	99.2647	96.141	89.955	98.288	94.7947	90.6657	77.152	62.465	71.871	70.496	66.367	50.732	57.391	45.424	51.1823	47.0533
4.024	319	107.059	112.377	117.503	112.313	108.289	9.693	12.45	10.162	10.7683	6.74433	8.055	8.472	7.591	8.03933	4.01533	9.321	7.076	7.762	8.053	4.029	104.069	110.763	106.915	107.249	103.225	105.585	111.26	99.747	105.531	101.507	96.58	91.588	100.835	96.3343	92.3103	78.296	65.423	75.125	72.948	68.924	52.188	59.411	47.257	52.952	48.928
3.662	319.5	110.628	117.657	124.072	117.452	113.79	9.927	12.292	9.92	10.713	7.051	8.232	7.82	6.57	7.54067	3.87867	9.18	6.804	8.443	8.14233	4.48033	108.275	112.999	110.962	110.745	107.083	109.949	117.55	105.434	110.978	107.316	102.147	94.619	103.547	100.104	96.4423	80.25	66.568	77.676	74.8313	71.1693	53.55	59.553	47.626	53.5763	49.9143
3.944	320	116.026	120.851	128.201	121.693	117.749	9.547	12.362	9.942	10.617	6.673	7.71	7.938	6.476	7.37467	3.43067	9.862	7.453	7.726	8.347	4.403	110.01	117.467	112.635	113.371	109.427	114.832	121.767	109.87	115.49	111.546	105.431	98.93	107.93	104.097	100.153	81.218	69.466	79.293	76.659	72.715	57.404	59.964	48.131	55.1663	51.2223
3.754	320.5	118.684	123.116	130.671	124.157	120.403	9.616	12.151	9.823	10.53	6.776	8.056	7.793	6.213	7.354	3.6	9.294	7.522	8.07	8.29533	4.54133	112.427	118.239	117.929	116.198	112.444	117.137	126.185	113.824	119.049	115.295	110.031	101.554	110.357	107.314	103.56	84.32	72.349	79.89	78.853	75.099	57.723	62.006	50.636	56.7883	53.0343
3.489	321	122.196	128.6	137.604	129.467	125.978	9.394	12.381	10.07	10.615	7.126	7.405	8.23	6.249	7.29467	3.80567	9.363	6.915	7.381	7.88633	4.39733	117.546	124.375	120.438	120.786	117.297	122.447	126.835	117.456	122.246	118.757	114.105	102.281	114.644	110.343	106.854	86.709	73.77	83.278	81.2523	77.7633	58.877	64.261	50.682	57.94	54.451
4.051	321.5	126.925	133.268	138.619	132.937	128.886	9.086	11.731	10.734	10.517	6.466	7.1	7.24	6.038	6.79267	2.74167	8.74	6.608	7.497	7.615	3.564	120.217	128.05	122.342	123.536	119.485	127.228	129.51	118.455	125.064	121.013	114.451	105.242	115.759	111.817	107.766	89.28	73.467	84.875	82.5407	78.4897	60.315	64.566	51.856	58.9123	54.8613
3.591	322	125.509	137.122	141.246	134.626	131.035	9.245	11.291	10.34	10.292	6.701	7.303	8.026	5.81	7.04633	3.45533	8.94	7.546	8.683	8.38967	4.79867	122.848	130.916	127.148	126.971	123.38	125.622	133.4	123.48	127.501	123.91	118.623	108.709	118.016	115.116	111.525	94.055	75.583	86.013	85.217	81.626	60.848	66.69	54.718	60.752	57.161
3.579	322.5	129.7	138.635	145.785	138.04	134.461	9.163	11.058	10.325	10.182	6.603	7.66	7.717	6.819	7.39867	3.81967	8.927	8.252	8.689	8.62267	5.04367	126.152	133.74	130.805	130.232	126.653	129.897	136.876	125.961	130.911	127.332	120.355	111.093	122.177	117.875	114.296	95.097	79.325	88.837	87.753	84.174	63.349	68.68	56.719	62.916	59.337
3.869	323	134.519	144.661	152.971	144.05	140.181	8.887	11.214	9.486	9.86233	5.99333	7.475	7.006	6.179	6.88667	3.01767	9.843	8.395	9.223	9.15367	5.28467	130.074	135.788	132.986	132.949	129.08	132.769	137.615	129.366	133.25	129.381	122.889	116.016	125.115	121.34	117.471	96.43	81.238	89.643	89.1037	85.2347	64.679	69.266	55.333	63.0927	59.2237
3.95	323.5	140.099	148.407	155.107	147.871	143.921	9.832	11.689	9.972	10.4977	6.54767	7.621	7.984	6.516	7.37367	3.42367	9.05	8.179	8.707	8.64533	4.69533	132.366	139.306	137.204	136.292	132.342	134.747	144.533	131.346	136.875	132.925	129.24	118.746	127.694	125.227	121.277	97.388	83.311	93.386	91.3617	87.4117	66.466	73.164	56.957	65.529	61.579
4.059	324	141.161	148.408	156.272	148.614	144.555	9.574	12.328	9.984	10.6287	6.56967	7.836	7.914	6.995	7.58167	3.52267	8.577	7.285	8.603	8.155	4.096	136.764	143.763	139.238	139.922	135.863	141.532	144.981	132.387	139.633	135.574	131.027	119.816	129.672	126.838	122.779	102.713	84.401	96.455	94.523	90.464	65.99	71.473	59.57	65.6777	61.6187
3.984	324.5	144.241	152.334	161.039	152.538	148.554	9.859	11.915	9.737	10.5037	6.51967	7.976	7.322	5.845	7.04767	3.06367	8.697	7.735	9.14	8.524	4.54	137.858	147.948	144.308	143.371	139.387	143.611	149.338	135.665	142.871	138.887	134.178	124.284	132.428	130.297	126.313	102.777	86.656	97.243	95.5587	91.5747	65.966	73.335	59.984	66.4283	62.4443
4.191	325	147.038	153.499	165.577	155.371	151.18	9.873	12.328	9.93	10.7103	6.51933	8.713	7.553	6.242	7.50267	3.31167	8.988	8.527	9.289	8.93467	4.74367	141.812	149.364	146.749	145.975	141.784	146.554	152.901	138.681	146.045	141.854	134.865	125.987	137.333	132.728	128.537	105.762	90.797	100.674	99.0777	94.8867	69.168	74.99	61.177	68.445	64.254
3.955	325.5	152.471	158.656	168.076	159.734	155.779	9.008	13.35	9.984	10.7807	6.82567	8.135	7.027	6.204	7.122	3.167	8.465	7.881	10.063	8.803	4.848	146.606	155.225	150.783	150.871	146.916	147.181	156.067	145.898	149.715	145.76	137.843	129.745	140.653	136.08	132.125	106.469	90.799	102.202	99.8233	95.8683	70.336	77.969	62.482	70.2623	66.3073
3.85	326	153.819	161.361	171.154	162.111	158.261	8.687	12.998	9.444	10.3763	6.52633	8.274	7.594	6.786	7.55133	3.70133	8.104	8.487	10.675	9.08867	5.23867	148.256	157.473	152.059	152.596	148.746	151.364	159.79	149.573	153.576	149.726	140.341	131.814	140.983	137.713	133.863	110.298	90.244	105.699	102.08	98.2303	71.863	80.3	64.663	72.2753	68.4253
3.537	326.5	156.568	165.75	177.809	166.709	163.172	9.026	12.9	9.509	10.4783	6.94133	8.574	7.816	6.049	7.47967	3.94267	8.82	7.99	9.058	8.62267	5.08567	151.479	163.078	159.274	157.944	154.407	155.354	163.22	149.148	155.907	152.37	142.557	133.417	144.37	140.115	136.578	111.824	92.235	106.304	103.454	99.9173	73.424	81.557	65.071	73.3507	69.8137
3.384	327	163.034	170.947	179.084	171.022	167.638	9.209	12.614	9.689	10.504	7.12	8.334	7.209	5.814	7.119	3.735	7.691	8.087	9.808	8.52867	5.14467	154.898	165.224	159.988	160.037	156.653	157.71	165.47	152.313	158.498	155.114	145.999	136.321	147.421	143.247	139.863	113.448	92.663	108.963	105.025	101.641	75.739	83.502	66.747	75.3293	71.9453
3.098	327.5	165.191	175.505	182.335	174.344	171.246	10.591	12.508	9.731	10.9433	7.84533	8.341	7.222	5.777	7.11333	4.01533	8.275	8.058	10.138	8.82367	5.72567	158.216	169.283	163.629	163.709	160.611	160.768	169.068	154.118	161.318	158.22	149.04	139.713	151.753	146.835	143.737	116.825	96.482	110.017	107.775	104.677	75.207	83.061	67.002	75.09	71.992
3.401	328	166.74	178.615	184.48	176.612	173.211	9.777	13.213	10.649	11.213	7.812	7.696	7.703	5.944	7.11433	3.71333	8.244	8.518	9.665	8.809	5.408	160.362	170.538	164.424	165.108	161.707	162.761	175.944	158.608	165.771	162.37	152.042	143.762	154.643	150.149	146.748	118.03	97.555	113.248	109.611	106.21	76.671	83.846	68.574	76.3637	72.9627
3.745	328.5	165.285	180.665	188.618	178.189	174.444	9.616	12.124	10.475	10.7383	6.99333	8.017	7.666	5.869	7.184	3.439	8.198	7.405	9.185	8.26267	4.51767	164.376	172.067	166.876	167.773	164.028	166.554	176.625	160.352	167.844	164.099	155.6	142.653	156.77	151.674	147.929	119.869	99.988	114.526	111.461	107.716	77.77	87.453	68.82	78.0143	74.2693
3.184	329	174.465	184.447	193.468	184.127	180.943	8.719	12.406	10.231	10.452	7.268	8.073	8.081	5.954	7.36933	4.18533	7.467	7.825	9.287	8.193	5.009	166.797	174.658	171.082	170.846	167.662	171.967	179.695	165.789	172.484	169.3	159.015	145.852	162.22	155.696	152.512	122.629	103.187	115.656	113.824	110.64	80.844	85.874	72.175	79.631	76.447
3.811	329.5	178.934	187.636	199.027	188.532	184.721	9.127	11.742	10.26	10.3763	6.56533	8.759	7.522	6.355	7.54533	3.73433	7.229	8.192	9.568	8.32967	4.51867	169.238	180.873	171.912	174.008	170.197	172.944	181.631	169.708	174.761	170.95	159.133	148.849	162.382	156.788	152.977	122.853	105.835	117.659	115.449	111.638	81.37	87.894	73.289	80.851	77.04
3.546	330	175.782	186.327	201.401	187.837	184.291	9.237	12.712	9.686	10.545	6.999	8.484	7.533	6.239	7.41867	3.87267	6.757	7.821	8.978	7.852	4.306	170.347	180.779	177.699	176.275	172.729	174.077	184.821	169.759	176.219	172.673	162.799	152.138	164.211	159.716	156.17	124.534	106.181	119.133	116.616	113.07	81.791	90.178	73.934	81.9677	78.4217
3.381	330.5	178.824	192.59	201.762	191.059	187.678	9.555	13.825	10.34	11.24	7.859	7.9	8.352	6.516	7.58933	4.20833	6.872	8.097	8.482	7.817	4.436	174.567	183.528	182.442	180.179	176.798	178.622	188.385	172.498	179.835	176.454	164.57	152.76	167.518	161.616	158.235	127.806	106.541	122.5	118.949	115.568	82.776	90.096	75.115	82.6623	79.2813
3.418	331	185.931	193.502	206.686	195.373	191.955	9.729	12.863	10.337	10.9763	7.55833	8.558	7.338	6.438	7.44467	4.02667	6.977	7.449	9.688	8.038	4.62	177.848	188.597	182.729	183.058	179.64	183.101	191.556	175.879	183.512	180.094	169.063	154.652	169.989	164.568	161.15	129.047	108.522	121.618	119.729	116.311	83.018	93.135	74.857	83.67	80.252
3.194	331.5	190.391	196.757	205.673	197.607	194.413	9.194	13.005	9.594	10.5977	7.40367	8.438	8.146	6.264	7.616	4.422	6.635	7.712	9.815	8.054	4.86	181.331	191.81	184.725	185.955	182.761	184.489	195.536	177.722	185.916	182.722	169.278	157.096	170.714	165.696	162.502	131.643	110.852	126.119	122.871	119.677	87.187	96.825	76.675	86.8957	83.7017
3.185	332	191.151	201.64	211.634	201.475	198.29	9.283	13.784	10.064	11.0437	7.85867	7.844	8.496	6.627	7.65567	4.47067	6.738	8.138	9.007	7.961	4.776	183.273	192.997	187.747	188.006	184.821	186.709	198.807	178.954	188.157	184.972	173.667	160.105	174.168	169.313	166.128	134.516	110.428	126.089	123.678	120.493	88.115	97.193	79.104	88.1373	84.9523
3.584	332.5	191.223	203.128	215.027	203.126	199.542	9.574	13.493	10.597	11.2213	7.63733	8.124	7.887	5.713	7.24133	3.65733	6.595	7.892	8.523	7.67	4.086	184.218	194.029	195.173	191.14	187.556	190.67	200.582	181.238	190.83	187.246	175.903	162.735	176.486	171.708	168.124	133.588	113.921	128.487	125.332	121.748	87.805	95.999	78.672	87.492	83.908
3.929	333	193.647	204.808	217.937	205.464	201.535	8.76	13.299	10.358	10.8057	6.87667	8.33	8.685	5.66	7.55833	3.62933	6.993	7.646	8.99	7.87633	3.94733	187.124	201.477	192.701	193.767	189.838	192.175	203.696	185.401	193.757	189.828	176.189	164.934	177.772	172.965	169.036	136.442	112.509	129.372	126.108	122.179	89.611	98.474	80.184	89.423	85.494
4.109	333.5	194.401	211.01	219.099	208.17	204.061	9.167	13.098	10.21	10.825	6.716	8.21	9.337	6.666	8.071	3.962	7.074	6.951	9.068	7.69767	3.58867	189.776	200.526	196.385	195.562	191.453	190.452	209.643	184.476	194.857	190.748	178.145	165.863	180.196	174.735	170.626	137.873	113.265	130.112	127.083	122.974	90.545	98.83	82.838	90.7377	86.6287
3.74	334	198.578	211.229	221.011	210.273	206.533	9.363	13.456	9.967	10.9287	7.18867	8.036	8.565	6.554	7.71833	3.97833	7.414	7.109	9.176	7.89967	4.15967	188.97	202.99	201.672	197.877	194.137	193.404	209.198	189.603	197.402	193.662	182.666	168.566	184.402	178.545	174.805	138.886	116.737	132.391	129.338	125.598	91.822	102.264	83.576	92.554	88.814
3.796	334.5	201.492	211.708	226.159	213.12	209.324	9.171	12.555	9.999	10.575	6.779	8.406	8.705	6.23	7.78033	3.98433	6.377	7.578	9.18	7.71167	3.91567	192.964	204.135	203.179	200.093	196.297	196.058	212.996	192.229	200.428	196.632	182.992	170.377	185.684	179.684	175.888	142.551	118.231	135.078	131.953	128.157	92.873	100.43	85.437	92.9133	89.1173
4.149	335	203.212	211.74	227.412	214.121	209.972	9.553	13.12	10.489	11.054	6.905	8.211	7.908	6.115	7.41133	3.26233	5.692	7.355	8.451	7.166	3.017	198.307	208.849	202.247	203.134	198.985	198.18	210.527	192.26	200.322	196.173	185.595	175.853	188.647	183.365	179.216	146.41	119.559	136.214	134.061	129.912	91.238	100.115	85.275	92.2093	88.0603
3.589	335.5	205.621	216.911	227.244	216.592	213.003	8.603	13.318	10.785	10.902	7.313	7.611	7.919	6.408	7.31267	3.72367	6.059	7.442	8.844	7.44833	3.85933	200.167	209.48	205.265	204.971	201.382	203.862	211.983	197.711	204.519	200.93	188.911	176.097	188.93	184.646	181.057	143.719	118.913	137.307	133.313	129.724	93.163	102.538	87.313	94.338	90.749
4.111	336	205.305	218.945	233.12	219.123	215.012	8.898	13.16	10.694	10.9173	6.80633	7.588	8.327	5.995	7.30333	3.19233	7.291	6.952	8.322	7.52167	3.41067	198.945	214.205	207.27	206.807	202.696	205.253	211.905	197.953	205.037	200.926	188.043	172.816	188.603	183.154	179.043	147.475	121.534	135.183	134.731	130.62	95.158	104.08	88.329	95.8557	91.7447
3.886	336.5	213.478	225.336	235.725	224.846	220.96	9.204	12.862	10.311	10.7923	6.90633	8.143	8.058	6.038	7.413	3.527	7.597	7.184	8.715	7.832	3.946	199.574	214.249	206.718	206.847	202.961	204.287	216.611	198.161	206.353	202.467	192.587	173.558	191.345	185.83	181.944	148.856	123.608	139.439	137.301	133.415	96.363	104.428	89.933	96.908	93.022
3.105	337	214.29	225.895	238.706	226.297	223.192	9.536	12.875	10.537	10.9827	7.87767	7.762	9.062	6.709	7.84433	4.73933	7.004	6.836	9.342	7.72733	4.62233	202.963	214.833	210.939	209.578	206.473	203.524	220.68	198.304	207.503	204.398	193.345	180.494	193.535	189.125	186.02	147.899	125.473	138.98	137.451	134.346	95.598	104.479	89.448	96.5083	93.4033
3.687	337.5	216.786	229.444	237.186	227.805	224.118	8.745	12.723	10.757	10.7417	7.05467	8.205	8.843	6.447	7.83167	4.14467	7.04	7.09	9.991	8.04033	4.35333	208.786	216.408	213.066	212.753	209.066	209.795	224.726	199.269	211.263	207.576	197.582	179.515	197.766	191.621	187.934	150.181	123.416	141.333	138.31	134.623	96.428	105.922	90.53	97.6267	93.9397
3.651	338	219.272	227.859	240.905	229.345	225.694	9.011	13.09	10.242	10.781	7.13	8.655	8.842	6.152	7.883	4.232	6.729	6.887	9.501	7.70567	4.05467	208.793	220.053	215.048	214.631	210.98	210.967	226.946	202.659	213.524	209.873	199.148	180.724	197.432	192.435	188.784	151.282	127.639	141.56	140.16	136.509	96.481	106.253	91.953	98.229	94.578
3.971	338.5	217.856	230.65	241.047	229.851	225.88	10.184	14.323	9.855	11.454	7.483	8.489	7.79	5.344	7.20767	3.23667	6.384	7.134	9.066	7.528	3.557	210.555	222.463	214.491	215.836	211.865	208.781	224.017	205.821	212.873	208.902	197.16	181.265	201.995	193.473	189.502	151.117	127.593	142.186	140.299	136.328	97.777	107.458	91.813	99.016	95.045
3.779	339	219.13	233.729	247.592	233.484	229.705	9.98	13.712	10.199	11.297	7.518	8.626	7.76	5.692	7.35933	3.58033	6.742	6.976	8.99	7.56933	3.79033	208.701	222.069	215.539	215.436	211.657	215.119	227.237	205.456	215.937	212.158	200.868	183.745	203.793	196.135	192.356	151.389	128.964	141.339	140.564	136.785	98.917	108.978	91.124	99.673	95.894
3.561	339.5	218.907	233.849	248.876	233.877	230.316	9.679	13.275	10.713	11.2223	7.66133	8.864	7.696	5.743	7.43433	3.87333	6.903	6.84	9.156	7.633	4.072	210.88	221.542	219.93	217.451	213.89	216.225	226.634	210.907	217.922	214.361	199.288	187.262	202.576	196.375	192.814	154.211	129.417	144.571	142.733	139.172	98.88	109.699	93.242	100.607	97.046
3.259	340	221.497	232.904	250.813	235.071	231.812	9.7	13.75	10.402	11.284	8.025	8.954	7.171	6.547	7.55733	4.29833	6.77	6.467	9.05	7.429	4.17	213.835	226.693	220.589	220.372	217.113	217.482	231.161	208.666	219.103	215.844	201.406	187.822	203.425	197.551	194.292	154.836	130.071	147.738	144.215	140.956	100.748	111.753	95.04	102.514	99.2547
3.651	340.5	224.688	236.266	249.809	236.921	233.27	9.151	14.436	11.05	11.5457	7.89467	8.792	8.061	6.673	7.842	4.191	6.87	7.492	8.899	7.75367	4.10267	218.178	226.875	220.264	221.772	218.121	219.503	233.116	210.165	220.928	217.277	200.419	190.74	206.774	199.311	195.66	155.501	130.405	147.239	144.382	140.731	100.577	112.62	95.34	102.846	99.1947
3.484	341	225.988	236.849	247.408	236.748	233.264	9.491	13.163	9.5	10.718	7.234	8.524	7.966	5.932	7.474	3.99	6.788	7.453	8.534	7.59167	4.10767	218.786	226.549	222.367	222.567	219.083	222.587	232.48	214.21	223.092	219.608	202.881	189.953	205.951	199.595	196.111	156.633	132.842	149.357	146.277	142.793	100.297	112.735	95.514	102.849	99.3647
3.203	341.5	227.638	239.973	254.894	240.835	237.632	9.537	13.92	10.234	11.2303	8.02733	8.112	8.362	5.954	7.476	4.273	7.078	7.085	8.822	7.66167	4.45867	218.154	231.647	223.983	224.595	221.392	222.86	230.914	216.07	223.281	220.078	206.162	189.772	209.568	201.834	198.631	157.9	133.015	148.062	146.326	143.123	102.56	111.958	94.223	102.914	99.7107
3.932	342	228.24	241.846	254.554	241.547	237.615	8.961	13.973	10.065	10.9997	7.06767	7.25	8.143	6.936	7.443	3.511	7.152	6.671	8.253	7.35867	3.42667	219.421	234.758	226.626	226.935	223.003	223.073	236.24	217.643	225.652	221.72	210.985	191.017	209.702	203.901	199.969	157.627	133.278	150.869	147.258	143.326	103.993	112.653	95.285	103.977	100.045
3.703	342.5	229.626	242.316	254.007	241.983	238.28	9.025	13.9	11.094	11.3397	7.63667	8.181	7.689	6.592	7.48733	3.78433	6.766	6.755	8.53	7.35033	3.64733	219.075	239.609	226.697	228.46	224.757	224.235	236.949	219.726	226.97	223.267	209.19	191.59	209.247	203.342	199.639	159.48	134.056	151.544	148.36	144.657	102.06	113.547	95.941	103.849	100.146
4.149	343	229.318	244.368	260.693	244.793	240.644	10.318	13.254	10.399	11.3237	7.17467	8.098	8.148	6.873	7.70633	3.55733	6.398	7.325	8.547	7.42333	3.27433	220.589	233.728	229.672	227.996	223.847	225.762	240.932	220.477	229.057	224.908	210.336	193.633	209.41	204.46	200.311	161.163	135.344	148.652	148.386	144.237	105.238	113.195	96.71	105.048	100.899
3.866	343.5	235.693	244.544	260.169	246.802	242.936	10.466	13.73	10.314	11.5033	7.63733	8.109	8.489	6.642	7.74667	3.88067	6.338	7.203	8.13	7.22367	3.35767	225.181	236.507	233.058	231.582	227.716	226.107	243.386	221.059	230.184	226.318	207.966	196.122	211.6	205.229	201.363	158.867	134.083	152.656	148.535	144.669	105.678	116.448	96.946	106.357	102.491
3.849	344	236.649	246.83	262.184	248.554	244.705	10.843	14.585	11.175	12.201	8.352	8.058	8.406	7.183	7.88233	4.03333	6.512	6.371	7.723	6.86867	3.01967	226.414	234.818	232.631	231.288	227.439	226.984	241.169	221.208	229.787	225.938	208.661	195.187	214.828	206.225	202.376	160.77	136.422	151.653	149.615	145.766	104.604	115.923	98.092	106.206	102.357
3.663	344.5	238.35	249.184	261.923	249.819	246.156	11.681	13.098	10.341	11.7067	8.04367	6.972	8.371	7.397	7.58	3.917	6.172	5.756	7.625	6.51767	2.85467	224.813	236.178	234.529	231.84	228.177	229.889	243.179	222.055	231.708	228.045	209.57	196.485	217.294	207.783	204.12	167.735	136.745	154.693	153.058	149.395	106.972	116.368	98.562	107.301	103.638
3.843	345	235.719	247.312	265.552	249.528	245.685	11.679	13.652	10.547	11.9593	8.11633	7.94	7.862	7.05	7.61733	3.77433	6.139	6.554	7.748	6.81367	2.97067	224.596	239.463	238.062	234.04	230.197	230.7	239.996	223.578	231.425	227.582	210.128	195.616	219.708	208.484	204.641	165.32	137.036	153.141	151.832	147.989	104.637	115.831	97.505	105.991	102.148
3.837	345.5	232.406	251.436	267.059	250.3	246.463	11.84	14.55	11.59	12.66	8.823	7.249	8.058	7.026	7.44433	3.60733	6.091	6.706	7.726	6.841	3.004	229.112	239.27	238.618	235.667	231.83	229.595	244.226	223.04	232.287	228.45	213.165	193.42	219.943	208.843	205.006	165.361	135.636	156.018	152.338	148.501	104.673	114.909	96.206	105.263	101.426
3.895	346	234.859	248.447	263.623	248.976	245.081	13.244	14.376	10.844	12.8213	8.92633	7.951	8.522	6.761	7.74467	3.84967	6.371	5.891	7.759	6.67367	2.77867	230.343	242.274	235.831	236.149	232.254	233.879	243.865	225.725	234.49	230.595	214.023	198.722	216.385	209.71	205.815	161.61	136.474	159.568	152.551	148.656	105.502	116.178	95.639	105.773	101.878
3.162	346.5	239.686	250.774	265.209	251.89	248.728	12.834	13.971	10.53	12.445	9.283	7.12	8.123	7.268	7.50367	4.34167	6.345	5.923	7.32	6.52933	3.36733	230.85	243.252	234.479	236.194	233.032	233.163	246.815	225.783	235.254	232.092	216.768	199.791	219.238	211.932	208.77	162.055	137.107	156.362	151.841	148.679	105.672	115.387	96.454	105.838	102.676
4.097	347	238.083	249.512	266.704	251.433	247.336	12.941	13.818	10.712	12.4903	8.39333	6.777	7.943	7.647	7.45567	3.35867	6.795	5.935	7.021	6.58367	2.48667	229.465	245.05	237.277	237.264	233.167	232.771	245.47	226.947	235.063	230.966	217.633	201.944	220.363	213.313	209.216	166.575	137.106	160.115	154.599	150.502	106.116	116.67	98.581	107.122	103.025
4.632	347.5	242.659	251.359	267.086	253.701	249.069	12.894	13.472	11.981	12.7823	8.15033	6.645	7.738	8.299	7.56067	2.92867	6.445	6.534	7.16	6.713	2.081	230.213	247.549	240.493	239.418	234.786	233.563	245.589	230.063	236.405	231.773	217.532	204.624	220.633	214.263	209.631	166.424	138.954	156.943	154.107	149.475	105.602	117.051	99.319	107.324	102.692
4.494	348	241.502	249.031	268.985	253.173	248.679	12.836	13.694	11.497	12.6757	8.18167	6.986	7.958	8.174	7.706	3.212	6.439	6.167	7.21	6.60533	2.11133	228.88	246.214	242.504	239.199	234.705	235.501	247.956	229.876	237.778	233.284	218.117	201.025	220.348	213.163	208.669	167.304	139.409	159.259	155.324	150.83	107.555	119.858	101.08	109.498	105.004
3.71	348.5	238.399	255.557	270.68	254.879	251.169	12.835	13.675	11.757	12.7557	9.04567	7.013	7.725	8.307	7.68167	3.97167	6.641	6.785	7.224	6.88333	3.17333	232.5	245.086	238.151	238.579	234.869	234.831	247.341	228.253	236.808	233.098	217.545	200.688	220.035	212.756	209.046	168.506	140.108	159.177	155.93	152.22	108.737	117.895	100.501	109.044	105.334
3.601	349	242.726	253.98	270.497	255.734	252.133	12.856	14.154	12.388	13.1327	9.53167	7.437	7.13	8.598	7.72167	4.12067	6.655	6.514	7.201	6.79	3.189	230.941	247.215	240.661	239.606	236.005	234.04	247.334	227.136	236.17	232.569	217.54	201.443	221.09	213.358	209.757	167.618	138.828	160.014	155.487	151.886	106.495	121.16	100.333	109.329	105.728
4.042	349.5	244.275	255.746	268.045	256.022	251.98	12.553	13.683	12.651	12.9623	8.92033	7.095	6.812	8.685	7.53067	3.48867	7.305	5.959	7.281	6.84833	2.80633	231.605	245.046	236.747	237.799	233.757	236.138	247.69	229.492	237.773	233.731	216.968	199.841	219.737	212.182	208.14	164.432	139.521	160.153	154.702	150.66	106.074	120.149	98.295	108.173	104.131
3.714	350	241.214	254.607	268.26	254.694	250.98	11.616	14.208	12.067	12.6303	8.91633	8.169	7.934	9.99	8.69767	4.98367	6.327	5.659	7.913	6.633	2.919	231.964	248.619	239.666	240.083	236.369	237.49	252.402	227.527	239.14	235.426	214.286	203.436	219.569	212.43	208.716	164.755	141.31	159.017	155.027	151.313	106.167	119.665	99.25	108.361	104.647
3.62	350.5	240.635	255.487	267.898	254.673	251.053	11.598	13.332	12.094	12.3413	8.72133	7.793	7.567	9.995	8.45167	4.83167	6.472	5.835	7.581	6.62933	3.00933	235.369	247.019	240.595	240.994	237.374	237.849	250.286	229.931	239.355	235.735	215.524	203.492	222.804	213.94	210.32	167.007	140.584	159.859	155.817	152.197	107.604	120.079	99.846	109.176	105.556
4.141	351	241.008	253.707	269.906	254.874	250.733	11.408	14.314	12.674	12.7987	8.65767	7.502	7.807	9.698	8.33567	4.19467	6.755	6.058	7.074	6.629	2.488	234.318	248.069	241.499	241.295	237.154	236.688	248.909	232.841	239.479	235.338	216.057	200.859	222.829	213.248	209.107	165.983	138.64	158.379	154.334	150.193	108.632	118.992	100.376	109.333	105.192
3.94	351.5	239.918	254.968	269.223	254.703	250.763	10.061	14.312	12.135	12.1693	8.22933	7.353	8.007	9.432	8.264	4.324	6.881	6.122	7.368	6.79033	2.85033	232.029	248.17	243.712	241.304	237.364	235.646	248.589	228.956	237.73	233.79	216.735	199.194	221.679	212.536	208.596	169.264	141.349	159.85	156.821	152.881	109.917	118.794	100.261	109.657	105.717
3.906	352	240.134	257.025	272.331	256.497	252.591	11.176	14.071	11.789	12.3453	8.43933	6.652	7.759	9.835	8.082	4.176	6.917	6.512	7.485	6.97133	3.06533	235.491	249.755	241.931	242.392	238.486	236.003	250.343	227.997	238.114	234.208	218.837	199.448	222.435	213.573	209.667	168.347	139.066	155.933	154.449	150.543	108.043	118.861	100.906	109.27	105.364
4.123	352.5	240.616	254.287	267.912	254.272	250.149	10.847	14.354	11.87	12.357	8.234	5.682	7.445	8.632	7.253	3.13	6.974	6.074	6.973	6.67367	2.55067	232.455	246.221	242.628	240.435	236.312	235.778	249.13	228.572	237.827	233.704	217.137	201.737	224.085	214.32	210.197	168.059	140.051	158.166	155.425	151.302	109.073	119.543	99.201	109.272	105.149
3.783	353	243.323	254.246	269.935	255.835	252.052	10.449	13.805	12.219	12.1577	8.37467	6.169	7.472	9.227	7.62267	3.83967	7.371	6.218	7.062	6.88367	3.10067	233.483	246.714	240.287	240.161	236.378	233.804	248.956	231.906	238.222	234.439	219.234	204.507	222.557	215.433	211.65	166.672	141.255	156.967	154.965	151.182	109.503	119.22	101.014	109.912	106.129
3.943	353.5	242.975	254.666	269.355	255.665	251.722	10.245	13.691	11.83	11.922	7.979	6.631	7.661	9.071	7.78767	3.84467	6.466	5.904	7.165	6.51167	2.56867	234.859	246.494	234.93	238.761	234.818	232.848	250.045	228.053	236.982	233.039	215.604	198.693	221.636	211.978	208.035	166.111	139.904	157.321	154.445	150.502	110.091	121.598	97.849	109.846	105.903
4.23	354	240.702	253.805	268.643	254.383	250.153	9.804	12.567	12.309	11.56	7.33	7.433	7.124	8.691	7.74933	3.51933	7.022	6.153	7.468	6.881	2.651	230.743	247.808	237.613	238.721	234.491	235.52	248.706	230.602	238.276	234.046	215.415	201.172	222.016	212.868	208.638	168.179	140.41	159.422	156.004	151.774	108.031	120.826	97.262	108.706	104.476
3.949	354.5	241.248	254.293	266.865	254.135	250.186	9.993	13.489	12.857	12.113	8.164	7.228	8.141	8.743	8.03733	4.08833	6.207	5.96	7.594	6.587	2.638	231.325	244.934	240.898	239.052	235.103	232.108	242.562	229.551	234.74	230.791	213.549	203.403	221.68	212.877	208.928	168.016	141.747	158.047	155.937	151.988	107.745	119.931	96.681	108.119	104.17
3.755	355	241.97	252.775	267.743	254.163	250.408	10.235	13.259	12.229	11.9077	8.15267	7.08	7.921	9.133	8.04467	4.28967	6.534	5.975	6.817	6.442	2.687	231.702	242.482	236.933	237.039	233.284	234.09	244.708	228.536	235.778	232.023	218.638	201.433	219.052	213.041	209.286	166.268	137.728	154.041	152.679	148.924	105.686	120.273	98.325	108.095	104.34
4.076	355.5	239.074	253.101	266.412	252.862	248.786	9.737	12.903	12.074	11.5713	7.49533	6.982	7.578	8.98	7.84667	3.77067	6.813	6.062	7.256	6.71033	2.63433	229.491	244.556	236.022	236.69	232.614	232.442	246.303	225.462	234.736	230.66	213.481	200.647	219.769	211.299	207.223	165.413	137.884	159.688	154.328	150.252	106.762	118.17	98.831	107.921	103.845
3.98	356	235.501	252.089	264.669	250.753	246.773	9.921	14.172	12.685	12.2593	8.27933	6.266	7.621	8.334	7.407	3.427	7.397	5.559	7.602	6.85267	2.87267	226.356	245.271	235.849	235.825	231.845	231.341	246.99	224.428	234.253	230.273	214.675	198.412	215.418	209.502	205.522	164.496	136.652	158.56	153.236	149.256	106.132	116.581	98.136	106.95	102.97
3.628	356.5	238.199	249.603	265.307	251.036	247.408	10.119	13.529	12.939	12.1957	8.56767	6.936	7.415	7.76	7.37033	3.74233	7.065	5.213	7.759	6.679	3.051	229.567	242.853	235.849	236.09	232.462	233.507	244.547	225.325	234.46	230.832	212.768	200.665	217.124	210.186	206.558	161.768	136.859	156.476	151.701	148.073	106.294	116.618	98.845	107.252	103.624
3.877	357	237.269	250.073	264.41	250.584	246.707	8.865	13.295	11.38	11.18	7.303	7.222	6.594	7.474	7.09667	3.21967	7.25	5.696	7.919	6.955	3.078	227.529	241.08	235.645	234.751	230.874	227.809	242.731	226.435	232.325	228.448	213.62	195.997	214.416	208.011	204.134	162.943	136.604	153.789	151.112	147.235	104.095	116.85	98.306	106.417	102.54
3.967	357.5	233.947	245.293	265.1	248.113	244.146	8.977	13.184	11.153	11.1047	7.13767	6.451	7.07	7.404	6.975	3.008	7.019	5.596	8.134	6.91633	2.94933	227.697	240.516	233.501	233.905	229.938	228.081	241.403	221.923	230.469	226.502	212.389	194.764	216.801	207.985	204.018	161.284	136.5	154.315	150.7	146.733	104.422	117.051	95.802	105.758	101.791
4.134	358	231.838	248.016	261.587	247.147	243.013	9.08	12.869	10.989	10.9793	6.84533	6.964	7.12	7.039	7.041	2.907	7.207	6.592	7.969	7.256	3.122	225.961	238.892	233.397	232.75	228.616	231.183	238.814	220.623	230.207	226.073	210.842	193.556	216.368	206.922	202.788	161.902	136.93	153.754	150.862	146.728	103.961	114.252	99.173	105.795	101.661
3.936	358.5	232.258	247.397	257.353	245.669	241.733	8.823	13.02	10.741	10.8613	6.92533	6.422	6.722	6.717	6.62033	2.68433	7.556	5.573	7.998	7.04233	3.10633	224.907	237.536	232.591	231.678	227.742	229.006	240.916	220.588	230.17	226.234	210.113	192.151	214.893	205.719	201.783	162.037	135.515	152.684	150.079	146.143	106.293	114.041	96.302	105.545	101.609
4.011	359	233.158	246.243	262.51	247.304	243.293	8.838	13.213	10.893	10.9813	6.97033	5.551	7.531	6.68	6.58733	2.57633	6.881	5.749	8.529	7.053	3.042	222.013	235.313	229.576	228.967	224.956	225.904	240.397	220.117	228.806	224.795	207.063	195.13	213.215	205.136	201.125	162.868	134.681	151.042	149.53	145.519	103.266	116.098	94.234	104.533	100.522
4.146	359.5	232.559	241.966	258.072	244.199	240.053	9.932	12.919	11.422	11.4243	7.27833	6.723	7.032	7.381	7.04533	2.89933	6.5	5.81	7.588	6.63267	2.48667	223.748	234.364	230.174	229.429	225.283	223.932	239.302	216.702	226.645	222.499	207.755	193.354	214.51	205.206	201.06	160.655	132.369	151.621	148.215	144.069	102.527	113.161	95.284	103.657	99.5113
3.802	360	227.211	240.568	255.503	241.094	237.292	9.978	13.127	11.495	11.5333	7.73133	7.102	6.437	7.109	6.88267	3.08067	6.843	6.159	7.89	6.964	3.162	218.826	233.514	227.424	226.588	222.786	221.65	234.658	219.251	225.186	221.384	205.979	193.034	207.825	202.279	198.477	156.841	132.747	149.809	146.466	142.664	101.422	112.876	95.354	103.217	99.4153
3.528	360.5	227.968	240.865	254.171	241.001	237.473	8.766	12.628	10.74	10.7113	7.18333	6.637	6.7	6.823	6.72	3.192	7.525	5.761	7.371	6.88567	3.35767	217.443	233.381	226.603	225.809	222.281	220.429	230.958	217.429	222.939	219.411	207.726	189.831	208.187	201.915	198.387	159.056	131.402	149.703	146.72	143.192	103.822	114.435	95.106	104.454	100.926
3.506	361	226.406	239.194	252.027	239.209	235.703	9.361	12.567	9.653	10.527	7.021	7.035	7.074	6.471	6.86	3.354	6.637	5.887	7.503	6.67567	3.16967	216.374	229.702	226.398	224.158	220.652	220.616	232.633	214.831	222.693	219.187	205.804	189.788	208.06	201.217	197.711	159.281	130.828	147.757	145.955	142.449	101.501	111.31	94.894	102.568	99.0623
3.94	361.5	225.199	237.145	251.762	238.035	234.095	9.119	12.018	10.588	10.575	6.635	7.179	6.776	6.443	6.79933	2.85933	6.897	5.749	6.965	6.537	2.597	217.831	227.564	227.417	224.271	220.331	220.534	233.309	213.3	222.381	218.441	203.506	188.989	209.794	200.763	196.823	158.012	130.347	145.789	144.716	140.776	103.636	108.408	94.913	102.319	98.379
3.687	362	225.534	235.04	251.53	237.368	233.681	8.936	11.706	9.963	10.2017	6.51467	7.254	7.184	6.899	7.11233	3.42533	7.14	5.896	7.372	6.80267	3.11567	214.697	228.439	225.215	222.784	219.097	216.379	231.856	212.223	220.153	216.466	199.845	186.623	206.715	197.728	194.041	153.133	133.355	145.101	143.863	140.176	99.971	109.26	94.5	101.244	97.5567
4.293	362.5	221.064	233.825	251.636	235.508	231.215	9.329	12.279	11.164	10.924	6.631	7.099	7.604	6.975	7.226	2.933	7.232	6.02	8.091	7.11433	2.82133	212.38	226.733	220.171	219.761	215.468	217.623	227.838	212.745	219.402	215.109	202.157	185.662	202.802	196.874	192.581	151.526	130.421	146.392	142.78	138.487	99.206	108.161	91.692	99.6863	95.3933
3.891	363	219.438	232.728	244.562	232.243	228.352	9.059	12.623	10.164	10.6153	6.72433	6.619	7.372	6.281	6.75733	2.86633	7.075	6.016	7.868	6.98633	3.09533	211.585	223.959	219.927	218.49	214.599	214.329	224.725	205.21	214.755	210.864	196.613	183.779	203.296	194.563	190.672	151.446	127.17	145.624	141.413	137.522	96.459	108.559	92.36	99.126	95.235
3.479	363.5	219.634	230.281	242.235	230.717	227.238	8.344	11.873	10.086	10.101	6.622	6.47	7.515	6.35	6.77833	3.29933	6.795	6.934	6.965	6.898	3.419	209.942	221.668	216.152	215.921	212.442	212.31	227.631	209.323	216.421	212.942	197.606	182.138	200.811	193.518	190.039	150.426	126.985	144.024	140.478	136.999	97.421	106.929	91.824	98.7247	95.2457
3.453	364	216.271	228.519	239.611	228.134	224.681	8.399	11.671	10.123	10.0643	6.61133	6.73	7.237	6.474	6.81367	3.36067	7.043	6.671	7.014	6.90933	3.45633	209.417	219.686	215.248	214.784	211.331	209.938	222.26	207.73	213.309	209.856	197.38	180.94	198.851	192.39	188.937	148.87	124.356	142.45	138.559	135.106	96.024	106.261	91.601	97.962	94.509
3.902	364.5	211.512	225.517	236.79	224.606	220.704	8.807	11.542	9.502	9.95033	6.04833	6.742	7.471	6.829	7.014	3.112	7.33	6.706	7.236	7.09067	3.18867	209.064	215.307	212.491	212.287	208.385	207.541	220.807	205.416	211.255	207.353	191.643	178.117	199.563	189.774	185.872	145.371	125.283	141.088	137.247	133.345	97.766	105.909	90.475	98.05	94.148
3.506	365	210.572	223.735	236.825	223.711	220.205	8.42	11.274	9.468	9.72067	6.21467	6.651	7.98	5.907	6.846	3.34	7.303	7.181	6.581	7.02167	3.51567	205.695	216.892	211.795	211.461	207.955	208.914	219.219	199.468	209.2	205.694	193.718	179.444	198.881	190.681	187.175	148.952	124.393	139.23	137.525	134.019	95.961	106.303	88.908	97.0573	93.5513
3.81	365.5	208.748	221.674	235.04	221.821	218.011	8.021	11.897	9.747	9.88833	6.07833	7.525	6.965	5.716	6.73533	2.92533	6.791	7.668	7.071	7.17667	3.36667	202.842	215.391	210.131	209.455	205.645	206.226	218.261	198.528	207.672	203.862	191.867	177.195	195.16	188.074	184.264	147.991	123.944	139.033	136.989	133.179	94.327	103.957	91.412	96.5653	92.7553
3.884	366	208.656	223.705	229.394	220.585	216.701	8.212	12.038	9.956	10.0687	6.18467	7.232	7.127	6.446	6.935	3.051	6.364	7.407	7.263	7.01133	3.12733	199.558	212.236	206.727	206.174	202.29	204.168	214.735	198.723	205.875	201.991	186.049	174.373	193.089	184.504	180.62	143.067	123.243	140.2	135.503	131.619	94.467	102.533	86.882	94.6273	90.7433
4.054	366.5	205.205	221.735	231.541	219.494	215.44	7.804	12.558	9.495	9.95233	5.89833	7.162	7.042	6.154	6.786	2.732	6.969	7.927	7.027	7.30767	3.25367	202.124	211.526	207.193	206.948	202.894	202.258	215.162	198.382	205.267	201.213	186.179	174.354	189.972	183.502	179.448	143.469	121.73	135.769	133.656	129.602	95.561	102.596	86.517	94.8913	90.8373
4.076	367	203.912	216.07	231.305	217.096	213.02	7.723	11.914	9.36	9.66567	5.58967	6.45	7.279	5.681	6.47	2.394	6.174	7.417	6.764	6.785	2.709	198.137	208.666	202.933	203.245	199.169	201.139	207.889	194.992	201.34	197.264	182.533	173.096	189.759	181.796	177.72	141.554	116.951	135.617	131.374	127.298	92.949	101.304	86.66	93.6377	89.5617
3.397	367.5	202.212	216.33	227.152	215.231	211.834	7.774	12.045	8.676	9.49833	6.10133	6.723	7.258	6.126	6.70233	3.30533	6.781	7.111	6.809	6.90033	3.50333	194.755	207.931	202.274	201.653	198.256	196.487	206.994	191.267	198.249	194.852	180.065	168.284	185.198	177.849	174.452	140.306	116.529	132.738	129.858	126.461	92.191	98.704	87.505	92.8	89.403
3.728	368	199.207	211.748	223.403	211.453	207.725	8.304	11.435	9.069	9.60267	5.87467	6.881	6.583	5.528	6.33067	2.60267	7.121	7.093	6.928	7.04733	3.31933	195.01	204.893	199.07	199.658	195.93	194.375	206.097	190.913	197.128	193.4	177.452	170.268	184.318	177.346	173.618	138.771	117.827	130.437	129.012	125.284	89.984	97.032	83.306	90.1073	86.3793
2.95	368.5	200.688	208.8	222.742	210.743	207.793	8.543	11.584	10.209	10.112	7.162	6.05	6.986	5.805	6.28033	3.33033	6.416	7.022	6.874	6.77067	3.82067	191.885	202.389	193.862	196.045	193.095	191.318	201.933	186.38	193.21	190.26	177.698	166.104	179.232	174.345	171.395	134.904	114.187	129.966	126.352	123.402	88.015	96.788	82.807	89.2033	86.2533
3.705	369	194.849	206.825	219.792	207.155	203.45	7.642	12.157	9.531	9.77667	6.07167	6.248	7.208	6.335	6.597	2.892	6.749	7.054	6.498	6.767	3.062	187.574	202.197	197.214	195.662	191.957	192.535	200.232	183.051	191.939	188.234	175.27	164.747	179.199	173.072	169.367	132.732	114.617	128.747	125.365	121.66	87.192	95.217	81.481	87.9633	84.2583
4.111	369.5	191.152	204.506	217.122	204.26	200.149	8.03	11.957	9.379	9.78867	5.67767	6.546	6.786	6.391	6.57433	2.46333	6.587	6.869	7.186	6.88067	2.76967	186.29	197.373	192.148	191.937	187.826	188.499	200.614	183.069	190.727	186.616	171.325	161.246	177.151	169.907	165.796	136.212	113.309	129.595	126.372	122.261	87.384	94.08	80.681	87.3817	83.2707
3.425	370	190.884	203.342	215.219	203.148	199.723	7.41	11.324	9.482	9.40533	5.98033	6.058	6.62	7.156	6.61133	3.18633	6.442	7.318	7.061	6.94033	3.51533	183.229	189.392	190.183	187.601	184.176	185.506	196.816	180.594	187.639	184.214	174.313	159.319	174.234	169.289	165.864	136.269	113.407	126.987	125.554	122.129	87.205	93.685	81.518	87.4693	84.0443
3.342	370.5	190.276	201.231	209.766	200.424	197.082	7.572	11.776	9.97	9.77267	6.43067	6.729	7.026	6.53	6.76167	3.41967	5.981	6.72	6.632	6.44433	3.10233	181.935	188.976	187.934	186.282	182.94	183.728	197.727	178.433	186.629	183.287	169.658	158.093	173.972	167.241	163.899	131.633	111.016	125.458	122.702	119.36	84.763	93.665	80.819	86.4157	83.0737
3.581	371	187.352	196.301	210.47	198.041	194.46	7.958	11.597	10.143	9.89933	6.31833	6.758	7.194	6.443	6.79833	3.21733	6.055	6.356	6.47	6.29367	2.71267	180.407	189.384	186.084	185.292	181.711	181.958	195.13	177.239	184.776	181.195	166.501	154.863	172.825	164.73	161.149	128.635	108.483	123.24	120.119	116.538	84.384	92.983	79.137	85.5013	81.9203
3.573	371.5	183.886	195.964	207.336	195.729	192.156	7.947	11.834	9.884	9.88833	6.31533	6.588	6.846	6.345	6.593	3.02	6.211	7.389	6.658	6.75267	3.17967	178.598	189.007	186.268	184.624	181.051	179.771	189.146	176.946	181.954	178.381	165.329	154.697	169.656	163.227	159.654	128.76	106.404	122.229	119.131	115.558	84.018	90.983	77.835	84.2787	80.7057
4.086	372	182.774	192.854	206.734	194.121	190.035	7.829	11.231	8.936	9.332	5.246	6.447	6.641	6.048	6.37867	2.29267	5.876	7.036	6.774	6.562	2.476	176.057	185.841	184.759	182.219	178.133	177.01	189.124	172.65	179.595	175.509	165.325	153.116	167.018	161.82	157.734	129.6	105.046	120.289	118.312	114.226	80.658	90.41	77.278	82.782	78.696
3.802	372.5	181.288	190.25	202.893	191.477	187.675	7.453	10.781	9.073	9.10233	5.30033	6.181	6.76	6.482	6.47433	2.67233	6.125	7.075	7.352	6.85067	3.04867	171.126	183.797	182.036	178.986	175.184	177.451	186.331	168.803	177.528	173.726	161.087	152.086	164.046	159.073	155.271	126.289	106.053	119.855	117.399	113.597	79.068	90.951	76.602	82.207	78.405
4.138	373	178.525	188.277	199.939	188.914	184.776	7.529	10.995	9.273	9.26567	5.12767	6.712	7.027	6.447	6.72867	2.59067	6.523	6.169	7.068	6.58667	2.44867	171.888	181.549	178.412	177.283	173.145	174.045	185.27	167.552	175.622	171.484	159.567	150.261	163.813	157.88	153.742	124.315	103.5	119.611	115.809	111.671	80.276	88.118	75.878	81.424	77.286
3.298	373.5	176.31	184.334	198.6	186.415	183.117	7.423	11.536	8.877	9.27867	5.98067	6.431	7.163	6.504	6.69933	3.40133	6.029	6.577	6.464	6.35667	3.05867	171.794	177.244	175.044	174.694	171.396	170.266	180.422	168.475	173.054	169.756	156.734	147.94	162.097	155.59	152.292	121.591	102.999	117.579	114.056	110.758	79.425	86.009	75.344	80.2593	76.9613
3.997	374	171.938	183.121	192.933	182.664	178.667	7.827	10.593	8.984	9.13467	5.13767	6.434	7.401	5.932	6.589	2.592	5.593	6.837	6.687	6.37233	2.37533	168.852	174.519	172.938	172.103	168.106	169.422	177.186	165.832	170.813	166.816	155.763	146.162	160.631	154.185	150.188	119.973	100.177	113.353	111.168	107.171	78.466	85.416	74.704	79.5287	75.5317
4.066	374.5	168.62	179.014	192.245	179.96	175.894	8.297	10.093	9.353	9.24767	5.18167	6.534	6.818	6.278	6.54333	2.47733	6.177	6.663	6.557	6.46567	2.39967	167.888	173.471	169.522	170.294	166.228	165.83	173.453	164.756	168.013	163.947	152.665	142.685	157.916	151.089	147.023	121.187	99.062	114.191	111.48	107.414	78.728	85.286	71.965	78.6597	74.5937
3.929	375	168.678	177.1	188.549	178.109	174.18	7.49	10.782	10.303	9.525	5.596	5.82	6.727	6.083	6.21	2.281	5.963	7.19	6.327	6.49333	2.56433	162.98	171.884	168.412	167.759	163.83	164.942	172.769	159.273	165.661	161.732	152.077	139.783	154.528	148.796	144.867	120.142	96.892	112.316	109.783	105.854	75.057	83.347	70.963	76.4557	72.5267
3.85	375.5	165.803	174.461	187.826	176.03	172.18	7.218	11.082	9.814	9.37133	5.52133	7.446	6.94	5.894	6.76	2.91	5.879	7.345	6.676	6.63333	2.78333	160.282	167.913	166.414	164.87	161.02	162.817	171.042	156.73	163.53	159.68	148.287	139.806	152.97	147.021	143.171	117.103	96.237	111.734	108.358	104.508	74.013	82.852	69.958	75.6077	71.7577
3.325	376	161.326	172.55	184.037	172.638	169.313	6.994	10.86	9.004	8.95267	5.62767	6.483	6.629	6.099	6.40367	3.07867	5.766	6.129	6.698	6.19767	2.87267	158.586	167.226	164.237	163.35	160.025	160.226	166.566	152.97	159.921	156.596	146.591	139.08	153.204	146.292	142.967	113.996	94.907	108.714	105.872	102.547	73.127	80.832	68.74	74.233	70.908
3.5	376.5	163.676	169.715	178.426	170.606	167.106	7.769	10.43	9.627	9.27533	5.77533	6.722	6.871	6.421	6.67133	3.17133	6.638	6.051	6.376	6.355	2.855	158.035	162.722	161.053	160.603	157.103	159.823	166.343	152.192	159.453	155.953	145.468	134.224	150.474	143.389	139.889	111.307	92.654	104.674	102.878	99.3783	72.596	79.845	68.642	73.6943	70.1943
3.99	377	158.603	168.324	178.182	168.37	164.38	7.995	10.785	9.502	9.42733	5.43733	7.05	6.149	6.816	6.67167	2.68167	6.775	6.981	6.748	6.83467	2.84467	156.277	161.211	159.544	159.011	155.021	155.266	163.893	150.583	156.581	152.591	142.485	131.011	147.52	140.339	136.349	109.523	91.974	105.376	102.291	98.301	71.645	78.394	67.826	72.6217	68.6317
3.709	377.5	158.153	167.074	174.989	166.739	163.03	7.865	11.032	9.632	9.50967	5.80067	7.007	6.211	6.525	6.581	2.872	6.757	6.358	7.828	6.981	3.272	152.335	156.547	156.677	155.186	151.477	154.663	161.982	146.333	154.326	150.617	140.906	133.142	146.974	140.341	136.632	109.193	92.354	104.135	101.894	98.185	71.542	77.765	67.059	72.122	68.413
3.176	378	153.056	165.467	170.184	162.902	159.726	8.086	10.436	8.977	9.16633	5.99033	6.757	6.836	5.696	6.42967	3.25367	6.405	5.559	7.304	6.42267	3.24667	149.103	154.505	153.873	152.494	149.318	150.646	159.405	147.05	152.367	149.191	137.203	129.517	141.287	136.002	132.826	110.409	90.363	103.878	101.55	98.374	69.664	76.098	66.254	70.672	67.496
3.61	378.5	152.051	160.818	169.065	160.645	157.035	7.471	9.701	9.358	8.84333	5.23333	6.846	6.853	5.848	6.51567	2.90567	6.198	5.909	6.359	6.15533	2.54533	148.282	155.377	152.315	151.991	148.381	149.413	156.628	143.903	149.981	146.371	137.938	125.602	140.14	134.56	130.95	109.107	86.472	104.3	99.9597	96.3497	69.04	75.953	64.845	69.946	66.336
4.187	379	149.495	156.745	168.531	158.257	154.07	7.233	10.181	8.742	8.71867	4.53167	5.67	7.321	5.724	6.23833	2.05133	6.176	6.019	6.778	6.32433	2.13733	142.538	151.63	151.286	148.485	144.298	149.798	154.941	143.09	149.276	145.089	136.794	126.222	140.625	134.547	130.36	106.384	87.437	103.437	99.086	94.899	68.292	75.251	63.136	68.893	64.706
3.461	379.5	149.375	157.763	166.146	157.761	154.3	7.916	10.789	8.805	9.17	5.709	6.017	7.022	6.273	6.43733	2.97633	6.305	6.982	6.551	6.61267	3.15167	143.319	148.338	148.18	146.612	143.151	146.055	151.556	139.666	145.759	142.298	133.188	124.48	139.417	132.362	128.901	103.341	87.807	100.259	97.1357	93.6747	67.195	75.036	62.536	68.2557	64.7947
3.73	380	146.697	153.791	164.201	154.896	151.166	7.162	9.739	9.004	8.635	4.905	5.95	6.644	6.492	6.362	2.632	5.883	6.2	6.577	6.22	2.49	141.583	147.918	147.138	145.546	141.816	144.708	148.575	139.63	144.304	140.574	130.999	122.75	135.967	129.905	126.175	102.133	87.066	96.947	95.382	91.652	65.496	73.911	62.634	67.347	63.617
3.887	380.5	144.724	152.054	160.906	152.561	148.674	7.333	9.08	9.167	8.52667	4.63967	6.357	6.792	6.852	6.667	2.78	5.644	6.374	5.891	5.96967	2.08267	138.226	146.537	144.825	143.196	139.309	140.002	145.776	137.944	141.241	137.354	130.387	119.752	132.125	127.421	123.534	101.638	84.899	96.159	94.232	90.345	65.35	72.541	62.012	66.6343	62.7473
4.147	381	144.076	147.71	159.541	150.442	146.295	7.964	9.818	8.584	8.78867	4.64167	5.942	6.475	6.408	6.275	2.128	5.925	6.042	6.244	6.07033	1.92333	136.825	145.108	141.517	141.15	137.003	136.909	143.987	134.825	138.574	134.427	126.815	118.057	132.932	125.935	121.788	99.959	84.314	95.543	93.272	89.125	64.859	70.168	61.195	65.4073	61.2603
4.176	381.5	138.925	145.001	157.243	147.056	142.88	8.243	9.444	8.426	8.70433	4.52833	5.759	6.512	6.972	6.41433	2.23833	5.126	6.189	6.163	5.826	1.65	135.254	141.93	138.938	138.707	134.531	137.92	142.35	131.977	137.416	133.24	124.054	117.62	129.849	123.841	119.665	99.084	80.523	93.74	91.1157	86.9397	62.207	69.498	59.815	63.84	59.664
3.892	382	136.086	142.128	153.337	143.85	139.958	6.522	9.638	9.148	8.436	4.544	5.847	6.244	6.063	6.05133	2.15933	5.953	6.618	6.204	6.25833	2.36633	133.468	141.014	135.668	136.717	132.825	134.319	142.098	130.054	135.49	131.598	124.066	116.146	127.642	122.618	118.726	94.986	78.659	90.813	88.1527	84.2607	62.405	67.626	59.533	63.188	59.296
3.484	382.5	137.533	142.5	151.304	143.779	140.295	6.728	9.075	7.915	7.906	4.422	6.251	6.482	6.223	6.31867	2.83467	6.51	5.537	7.193	6.41333	2.92933	131.053	139.977	131.456	134.162	130.678	133.264	140.641	129.274	134.393	130.909	121.102	114.524	126.016	120.547	117.063	93.841	77.666	89.839	87.1153	83.6313	59.245	67.946	58.769	61.9867	58.5027
3.77	383	133.033	140.393	150.444	141.29	137.52	7.124	9.962	8.162	8.416	4.646	6.365	6.419	7.03	6.60467	2.83467	6.243	5.271	6.598	6.03733	2.26733	128.049	136.321	130.895	131.755	127.985	130.211	136.668	126.906	131.262	127.492	121.045	111.578	126.282	119.635	115.865	93.055	78.697	88.667	86.8063	83.0363	59.614	66.688	57.095	61.1323	57.3623
4.038	383.5	130.148	138.137	146.068	138.118	134.08	7.094	10.186	8.045	8.44167	4.40367	6.709	6.711	6.153	6.52433	2.48633	5.075	6.275	6.622	5.99067	1.95267	126.876	134.004	128.68	129.853	125.815	127.793	135.292	125.373	129.486	125.448	119.673	111.216	123.298	118.062	114.024	91.862	77.116	85.479	84.819	80.781	60.132	66.061	56.9	61.031	56.993
3.931	384	128.495	137.068	144.298	136.62	132.689	7.09	8.977	8.79	8.28567	4.35467	6.349	7.073	6.224	6.54867	2.61767	5.607	5.518	6.835	5.98667	2.05567	124.542	130.517	125.894	126.984	123.053	126.837	132.092	123.696	127.542	123.611	115.653	106.906	118.02	113.526	109.595	90.26	75.906	86.398	84.188	80.257	59.973	64.923	54.93	59.942	56.011
3.781	384.5	128.252	132.76	138.23	133.081	129.3	7.414	8.081	8.098	7.86433	4.08333	6.166	7.047	6.324	6.51233	2.73133	5.856	5.583	5.871	5.77	1.989	120.65	129.667	128.565	126.294	122.513	123.932	132.293	119.14	125.122	121.341	114.214	108.102	116.373	112.896	109.115	89.607	74.756	83.228	82.5303	78.7493	57.903	63.917	54.665	58.8283	55.0473
3.331	385	125.251	131.312	139.522	132.028	128.697	7.584	9.248	7.803	8.21167	4.88067	6.081	6.926	6.587	6.53133	3.20033	6.329	6.065	5.848	6.08067	2.74967	120.767	128.338	124.688	124.598	121.267	123.091	127.633	119.509	123.411	120.08	111.006	104.622	116.251	110.626	107.295	88.386	73.811	84.048	82.0817	78.7507	57.03	61.825	52.732	57.1957	53.8647
3.89	385.5	122.095	131.038	139.356	130.83	126.94	6.973	9.655	7.66	8.096	4.206	6.493	6.59	6.058	6.38033	2.49033	6.087	5.771	6.061	5.973	2.083	116.749	124.329	123.145	121.408	117.518	120.027	124.369	118.017	120.804	116.914	110.903	102.377	114.457	109.246	105.356	84.735	71.555	79.655	78.6483	74.7583	55.33	61.698	54.449	57.159	53.269
3.518	386	121.227	126.927	135.849	128.001	124.483	7.902	9.246	7.45	8.19933	4.68133	6.483	6.882	5.65	6.33833	2.82033	6.034	5.903	5.864	5.93367	2.41567	114.85	122.841	120.719	119.47	115.952	118.244	123.937	115.737	119.306	115.788	108.895	99.689	112.667	107.084	103.566	83.816	71.333	80.242	78.4637	74.9457	54.668	59.265	52.794	55.5757	52.0577
3.84	386.5	121.141	124.997	130.566	125.568	121.728	7.036	9.963	8.206	8.40167	4.56167	6.456	6.281	6.87	6.53567	2.69567	5.619	6.176	6.548	6.11433	2.27433	114.1	121.731	119.743	118.525	114.685	117.281	119.959	113.533	116.924	113.084	106.407	99.645	108.97	105.007	101.167	82.346	69.5	78.761	76.869	73.029	54.583	59.425	51.599	55.2023	51.3623
4.284	387	116.216	122.999	133.684	124.3	120.016	7.871	10.123	7.639	8.54433	4.26033	5.943	6.343	7.033	6.43967	2.15567	6.613	6.371	6.395	6.45967	2.17567	112.182	119.437	116.624	116.081	111.797	114.564	118.229	114.975	115.923	111.639	105.059	98.807	107.127	103.664	99.3803	82.164	68.289	78.133	76.1953	71.9113	53.848	58.628	50.463	54.313	50.029
3.596	387.5	115.095	122.628	129.256	122.326	118.73	7.544	9.274	7.949	8.25567	4.65967	6.621	6.207	6.379	6.40233	2.80633	6.501	6.08	6.522	6.36767	2.77167	109.573	118.588	113.625	113.929	110.333	112.736	117.063	109.003	112.934	109.338	104.529	96.204	106.737	102.49	98.894	82.283	65.967	77.75	75.3333	71.7373	52.674	59.035	50.283	53.9973	50.4013
3.788	388	114.587	120.801	126.489	120.626	116.838	6.883	9.438	8.012	8.111	4.323	6.592	6.881	7.22	6.89767	3.10967	5.865	6.423	6.675	6.321	2.533	107.96	115.165	112.549	111.891	108.103	110.215	114.155	106.727	110.366	106.578	102.293	92.104	104.582	99.6597	95.8717	80.12	65.157	76.437	73.9047	70.1167	51.387	58.145	48.957	52.8297	49.0417
3.713	388.5	111.047	116.307	124.241	117.198	113.485	7.509	9.311	8.312	8.37733	4.66433	6.728	6.986	6.479	6.731	3.018	6.017	6.347	6.116	6.16	2.447	106.424	114.135	111.728	110.762	107.049	108.944	112.204	104.775	108.641	104.928	99.61	92.827	101.436	97.9577	94.2447	77.723	66.713	74.663	73.033	69.32	51.303	56.852	48.359	52.1713	48.4583
3.903	389	109.824	114.105	120.448	114.792	110.889	7.521	8.897	8.492	8.30333	4.40033	6.078	6.675	7.247	6.66667	2.76367	6.462	6.969	5.882	6.43767	2.53467	104.391	113.322	106.314	108.009	104.106	108.075	112.253	103.8	108.043	104.14	96.447	92.464	101.487	96.7993	92.8963	76.497	65.378	74.457	72.1107	68.2077	49.935	55.619	47.703	51.0857	47.1827
3.546	389.5	105.879	112.531	121.207	113.206	109.66	7.178	8.031	8.646	7.95167	4.40567	6.03	7.172	6.838	6.68	3.134	6.922	5.954	6.18	6.352	2.806	102.454	108.633	106.104	105.73	102.184	104.367	110.506	100.703	105.192	101.646	94.773	90.178	98.328	94.4263	90.8803	77.058	62.898	71.873	70.6097	67.0637	48.846	54.353	47.126	50.1083	46.5623
3.267	390	103.779	109.547	119.5	110.942	107.675	7.983	8.161	8.026	8.05667	4.78967	6.32	6.831	6.778	6.643	3.376	6.43	5.978	6.811	6.40633	3.13933	104.108	108.716	104.932	105.919	102.652	103.004	107.868	100.106	103.659	100.392	93.441	89.739	96.208	93.1293	89.8623	75.347	60.734	70.638	68.9063	65.6393	49.462	53.643	46.668	49.9243	46.6573
3.573	390.5	102.542	106.698	114.342	107.861	104.288	8.328	8.94	8.305	8.52433	4.95133	5.767	6.153	6.688	6.20267	2.62967	6.257	6.906	6.88	6.681	3.108	101.238	105.455	102.17	102.954	99.3813	101.137	107.121	98.281	102.18	98.6067	93.642	87.439	94.662	91.9143	88.3413	73.607	60.485	68.268	67.4533	63.8803	48.951	51.829	45.098	48.626	45.053
3.776	391	100.365	108.729	113.162	107.419	103.643	7.456	8.734	8.207	8.13233	4.35633	6.783	6.199	6.904	6.62867	2.85267	6.282	6.223	7.089	6.53133	2.75533	100.198	102.839	102.245	101.761	97.9847	99.583	102.727	97.582	99.964	96.188	90.829	85.683	94.005	90.1723	86.3963	72.5	60.602	68.649	67.2503	63.4743	48.88	51.865	45.641	48.7953	45.0193
3.589	391.5	99.196	104.539	113.044	105.593	102.004	7.669	9.309	7.887	8.28833	4.69933	6.777	7.344	7.084	7.06833	3.47933	6.828	6.195	6.833	6.61867	3.02967	96.443	100.881	100.363	99.229	95.64	95.632	100.955	95.34	97.309	93.72	90.746	86.541	91.511	89.5993	86.0103	70.155	60.481	65.739	65.4583	61.8693	47.857	50.129	43.218	47.068	43.479
3.774	392	98.575	101.473	109.422	103.157	99.3827	7.457	9.359	8.196	8.33733	4.56333	6.813	7.354	7.498	7.22167	3.44767	6.811	6.857	6.927	6.865	3.091	95.591	99.959	99.055	98.2017	94.4277	93.751	102.301	94.01	96.6873	92.9133	88.011	81.509	91.1	86.8733	83.0993	70.258	57.548	65.555	64.4537	60.6797	45.781	50.008	43.88	46.5563	42.7823
4.112	392.5	94.211	99.174	106.256	99.8803	95.7683	7.373	9.666	7.693	8.244	4.132	6.077	7.645	6.657	6.793	2.681	6.89	6.657	6.614	6.72033	2.60833	93.756	98.144	95.565	95.8217	91.7097	95.462	100.035	91.528	95.675	91.563	85.516	79.168	89.995	84.893	80.781	67.537	55.478	64.02	62.345	58.233	45.704	48.482	42.064	45.4167	41.3047
3.973	393	93.895	99.946	105.16	99.667	95.694	7.807	9.558	8.316	8.56033	4.58733	6.744	7.197	7.291	7.07733	3.10433	6.356	6.335	6.622	6.43767	2.46467	91.313	98.339	95.141	94.931	90.958	90.188	96.155	89.851	92.0647	88.0917	85.35	79.748	87.881	84.3263	80.3533	66.706	55.448	63.117	61.757	57.784	44.264	47.041	42.843	44.716	40.743
4.2	393.5	95.123	97.09	102.298	98.1703	93.9703	7.619	9.045	8.021	8.22833	4.02833	7.68	6.206	6.994	6.96	2.76	6.1	6.066	6.633	6.26633	2.06633	89.372	94.857	92.36	92.1963	87.9963	90.249	94.162	87.022	90.4777	86.2777	81.92	78.423	84.619	81.654	77.454	65.721	56.737	63.375	61.9443	57.7443	43.407	46.761	41.735	43.9677	39.7677
4.133	394	92.794	95.161	102.142	96.699	92.566	7.003	8.849	8.116	7.98933	3.85633	6.677	6.469	7.274	6.80667	2.67367	6.466	6.684	7.092	6.74733	2.61433	87.041	93.311	90.465	90.2723	86.1393	88.528	93.15	86.907	89.5283	85.3953	83.611	75.862	85.041	81.5047	77.3717	64.393	54.801	60.988	60.0607	55.9277	42.665	48.841	40.413	43.973	39.84
3.78	394.5	89.008	94.094	100.443	94.515	90.735	7.979	8.845	7.746	8.19	4.41	6.607	7.283	7.914	7.268	3.488	6.133	6.014	5.92	6.02233	2.24233	86.428	89.48	88.779	88.229	84.449	88.707	91.269	85.596	88.524	84.744	81.006	76.835	83.414	80.4183	76.6383	65.28	54.259	62.706	60.7483	56.9683	41.999	47.449	40.359	43.269	39.489
3.976	395	90.025	94.663	97.804	94.164	90.188	8.157	9.06	7.411	8.20933	4.23333	6.864	7.101	7.858	7.27433	3.29833	7.089	6.316	6.597	6.66733	2.69133	84.648	86.823	87.564	86.345	82.369	86.403	88.925	83.547	86.2917	82.3157	79.8	74.863	81.425	78.696	74.72	61.915	54.036	61.261	59.0707	55.0947	41.176	45.843	40.575	42.5313	38.5553
4.308	395.5	87.083	90.454	96.193	91.2433	86.9353	7.249	8.746	7.559	7.85133	3.54333	7.136	7.647	7.42	7.401	3.093	6.703	6.845	6.674	6.74067	2.43267	85.008	89.283	88.289	87.5267	83.2187	84.835	89.102	83.761	85.8993	81.5913	78.231	72.797	80.084	77.0373	72.7293	61.05	52.32	57.913	57.0943	52.7863	40.364	44.967	39.662	41.6643	37.3563
3.989	396	84.96	89.666	97.08	90.5687	86.5797	8.231	9.023	7.731	8.32833	4.33933	7.028	6.817	7.266	7.037	3.048	6.984	6.469	7.068	6.84033	2.85133	82.956	86.867	85.909	85.244	81.255	81.491	87.805	79.511	82.9357	78.9467	77.017	72.028	77.806	75.617	71.628	60.109	51.27	58.213	56.5307	52.5417	41.024	43.635	37.428	40.6957	36.7067
4.092	396.5	84.758	86.647	95.826	89.077	84.985	7.842	8.872	8.372	8.362	4.27	6.641	7.998	7.431	7.35667	3.26467	7.01	6.505	6.264	6.593	2.501	81.292	84.698	82.88	82.9567	78.8647	82.398	85.19	79.907	82.4983	78.4063	76.66	69.521	77.287	74.4893	70.3973	59.792	50.483	58.288	56.1877	52.0957	39.573	43.527	37.402	40.1673	36.0753
4.136	397	82.889	86.495	93.275	87.553	83.417	7.862	9.572	7.969	8.46767	4.33167	6.884	8.131	8.035	7.68333	3.54733	7.131	7.233	6.882	7.082	2.946	79.512	83.487	82.837	81.9453	77.8093	79.899	84.934	78.195	81.0093	76.8733	73.504	69.043	76.5	73.0157	68.8797	57.683	49.437	56.852	54.6573	50.5213	38.845	42.834	36.091	39.2567	35.1207
3.776	397.5	81.05	85.664	92.019	86.2443	82.4683	8.285	8.946	8.46	8.56367	4.78767	6.367	7.654	7.691	7.23733	3.46133	6.335	6.739	6.907	6.66033	2.88433	77.92	83.106	79.745	80.257	76.481	79.286	84.411	76.514	80.0703	76.2943	73.254	69.333	75.211	72.5993	68.8233	56.252	46.277	56.871	53.1333	49.3573	37.302	42.378	37.676	39.1187	35.3427
3.662	398	79.633	82.415	88.666	83.5713	79.9093	7.85	9.055	8.486	8.46367	4.80167	7.106	7.638	8.347	7.697	4.035	6.717	6.955	7.265	6.979	3.317	74.82	81.234	78.952	78.3353	74.6733	78.18	81.57	75.156	78.302	74.64	70.624	65.818	74.556	70.3327	66.6707	56.255	47.759	55.623	53.2123	49.5503	38.067	41.811	36.678	38.852	35.19
3.708	398.5	78.902	80.968	87.091	82.3203	78.6123	7.875	9.149	8.492	8.50533	4.79733	6.816	7.696	9.44	7.984	4.276	6.82	7.107	6.858	6.92833	3.22033	74.598	81.566	78.883	78.349	74.641	74.752	80.155	74.269	76.392	72.684	70.696	64.595	72.374	69.2217	65.5137	54.684	45.988	52.979	51.217	47.509	37.234	40.037	36.478	37.9163	34.2083
4.106	399	76.978	82.577	86.86	82.1383	78.0323	8.229	9.517	7.809	8.51833	4.41233	6.33	6.862	8.795	7.329	3.223	6.614	7.205	7.24	7.01967	2.91367	72.109	80.167	76.037	76.1043	71.9983	72.903	80.611	72.215	75.243	71.137	68.932	64.569	68.833	67.4447	63.3387	53.826	45.939	52.936	50.9003	46.7943	37.539	40.213	35.471	37.741	33.635
3.991	399.5	75.873	79.87	84.338	80.027	76.036	7.967	9.014	8.222	8.401	4.41	7.417	7.336	8.65	7.801	3.81	7.004	6.703	6.628	6.77833	2.78733	71.159	77.153	75.042	74.4513	70.4603	73.435	76.803	73.265	74.501	70.51	67.338	62.989	68.277	66.2013	62.2103	53.873	45.465	51.291	50.2097	46.2187	36.781	39.692	33.699	36.724	32.733
3.352	400	74.318	75.512	81.498	77.1093	73.7573	7.742	9.532	8.158	8.47733	5.12533	7.266	7.154	8.836	7.752	4.4	7.206	6.517	6.435	6.71933	3.36733	71.511	75.338	74.32	73.723	70.371	73.095	73.597	70.898	72.53	69.178	65.875	63.147	68.493	65.8383	62.4863	53.617	43.204	51.134	49.3183	45.9663	35.859	39.338	33.956	36.3843	33.0323
4.332	400.5	71.762	77.066	81.583	76.8037	72.4717	8.475	8.797	8.877	8.71633	4.38433	6.886	7.687	9.351	7.97467	3.64267	6.857	6.783	6.473	6.70433	2.37233	69.173	73.314	73.141	71.876	67.544	71.83	74.252	69.887	71.9897	67.6577	66.335	61.588	68.001	65.308	60.976	52.242	43.519	50.934	48.8983	44.5663	36.229	39.201	33.416	36.282	31.95
3.838	401	71.488	75.268	78.057	74.9377	71.0997	8.147	8.932	8.337	8.472	4.634	7.008	7.741	9.533	8.094	4.256	6.689	6.999	6.535	6.741	2.903	67.909	71.685	72.133	70.5757	66.7377	69.993	72.415	66.923	69.777	65.939	64.176	60.716	67.24	64.044	60.206	51.613	42.416	48.308	47.4457	43.6077	34.417	38.657	32.973	35.349	31.511
4.083	401.5	71.212	73.131	77.31	73.8843	69.8013	8.424	9.251	8.171	8.61533	4.53233	7.183	7.248	8.466	7.63233	3.54933	6.671	7.188	7.395	7.08467	3.00167	68.648	71.399	71.096	70.381	66.298	69.958	72.999	65.267	69.408	65.325	63.407	59.37	65.111	62.6293	58.5463	50.038	42.001	47.848	46.629	42.546	34.041	37.433	32.719	34.731	30.648
3.878	402	68.217	71.424	75.937	71.8593	67.9813	8.248	9.51	8.353	8.70367	4.82567	6.541	7.709	9.091	7.78033	3.90233	6.651	6.716	6.932	6.76633	2.88833	66.373	70.301	67.613	68.0957	64.2177	68.354	71.449	64.195	67.9993	64.1213	62.249	60.226	62.842	61.7723	57.8943	48.861	41.276	46.111	45.416	41.538	33.268	36.504	32.269	34.0137	30.1357
4.132	402.5	67.494	70.009	74.385	70.6293	66.4973	7.593	9.454	9.448	8.83167	4.69967	7.068	7.22	8.971	7.753	3.621	7.188	6.935	6.835	6.986	2.854	66.014	68.83	68.451	67.765	63.633	66.015	70.386	63.726	66.709	62.577	61.402	58.047	63.243	60.8973	56.7653	48.933	40.669	45.885	45.1623	41.0303	33.785	35.628	30.785	33.3993	29.2673
4.267	403	66.838	68.464	73.651	69.651	65.384	8.216	9.351	8.189	8.58533	4.31833	7.904	7.045	9.448	8.13233	3.86533	7.408	7.135	7.75	7.431	3.164	64.314	66.818	68.236	66.456	62.189	64.7	67.688	63.81	65.3993	61.1323	59.883	55.598	62.176	59.219	54.952	47.736	39.256	45.528	44.1733	39.9063	32.826	35.743	30.276	32.9483	28.6813
3.9	403.5	66.186	68.125	73.656	69.3223	65.4223	7.864	8.647	8.13	8.21367	4.31367	7.129	7.677	9.43	8.07867	4.17867	6.77	7.608	6.9	7.09267	3.19267	62.417	67.576	65.796	65.263	61.363	63.002	66.522	62.252	63.9253	60.0253	60.302	56.154	61.946	59.4673	55.5673	46.491	39.631	44.792	43.638	39.738	32.76	35.545	30.38	32.895	28.995
3.857	404	64.641	68.324	69.923	67.6293	63.7723	7.658	9.322	9.027	8.669	4.812	7.431	7.376	10.129	8.312	4.455	6.589	7.409	6.806	6.93467	3.07767	62.55	64.951	65.518	64.3397	60.4827	62.904	65.164	61.354	63.1407	59.2837	58.31	55.266	61.496	58.3573	54.5003	46.057	39.762	45.052	43.6237	39.7667	33.765	34.794	29.401	32.6533	28.7963
4.011	404.5	61.68	66.287	69.128	65.6983	61.6873	7.428	8.926	9.119	8.491	4.48	6.961	7.445	10.449	8.285	4.274	7.396	7.254	7.258	7.30267	3.29167	61.436	64.641	64.217	63.4313	59.4203	61.983	64.201	59.47	61.8847	57.8737	56.363	54.225	58.301	56.2963	52.2853	45.011	39.421	44.453	42.9617	38.9507	31.645	34.419	29.449	31.8377	27.8267
4.221	405	60.572	65.208	67.463	64.4143	60.1933	8.091	9.003	9.24	8.778	4.557	7.046	7.464	9.834	8.11467	3.89367	7.228	7.497	7.113	7.27933	3.05833	58.479	63.957	62.358	61.598	57.377	60.914	63.21	58.451	60.8583	56.6373	57.028	52.811	56.567	55.4687	51.2477	44.482	37.376	43.688	41.8487	37.6277	30.162	33.562	29.541	31.0883	26.8673
4.629	405.5	60.402	63.195	66.272	63.2897	58.6607	8.369	9.386	8.538	8.76433	4.13533	7.653	7.493	9.972	8.37267	3.74367	7.248	7.243	7.226	7.239	2.61	58.905	62.443	62.345	61.231	56.602	59.177	62.062	57.941	59.7267	55.0977	54.1	52.713	56.176	54.3297	49.7007	43.988	37.09	42.282	41.12	36.491	31.246	33.277	28.623	31.0487	26.4197
4.377	406	58.048	62.616	64.268	61.644	57.267	8.125	8.979	8.572	8.55867	4.18167	8.383	7.453	10.42	8.752	4.375	7.806	7.81	7.265	7.627	3.25	56.94	61.448	59.923	59.437	55.06	57.541	59.868	55.815	57.7413	53.3643	54.579	51.43	54.366	53.4583	49.0813	43.229	36.543	41.671	40.481	36.104	30.421	32.978	29.707	31.0353	26.6583
3.881	406.5	59.645	62.168	65.176	62.3297	58.4487	7.878	8.946	8.607	8.477	4.596	8.189	7.683	10.954	8.942	5.061	7.259	6.859	8.161	7.42633	3.54533	56.462	59.105	58.326	57.9643	54.0833	56.69	59.872	56.541	57.701	53.82	54.41	51.055	52.928	52.7977	48.9167	42.447	36.186	40.333	39.6553	35.7743	29.569	32.712	27.872	30.051	26.17
4.079	407	57.808	59.206	64.742	60.5853	56.5063	7.635	8.666	8.79	8.36367	4.28467	7.99	8.327	10.796	9.03767	4.95867	6.809	6.774	7.196	6.92633	2.84733	57.067	57.73	58.637	57.8113	53.7323	56.803	59.445	55.98	57.4093	53.3303	53.074	48.911	53.721	51.902	47.823	42.295	36.21	41.111	39.872	35.793	29.737	32.395	27.297	29.8097	25.7307
3.731	407.5	55.209	59.148	63.471	59.276	55.545	9.053	9.326	9.521	9.3	5.569	8.541	7.858	11.46	9.28633	5.55533	7.256	6.79	7.152	7.066	3.335	56.05	57.295	56.602	56.649	52.918	56.007	57.862	53.903	55.924	52.193	50.869	48.166	52.134	50.3897	46.6587	40.892	34.688	40.741	38.7737	35.0427	29.402	32.224	27.04	29.5553	25.8243
4.343	408	55.493	57.559	61.913	58.3217	53.9787	8.953	8.846	9.226	9.00833	4.66533	8.035	8.519	12.718	9.75733	5.41433	7.191	7.555	7.383	7.37633	3.03333	53.701	55.396	56.129	55.0753	50.7323	53.379	56.455	52.208	54.014	49.671	52.388	46.607	51.659	50.218	45.875	38.917	34.883	39.767	37.8557	33.5127	28.741	31.078	26.621	28.8133	24.4703
4.106	408.5	54.436	57.957	61.273	57.8887	53.7827	8.93	8.656	9.393	8.993	4.887	7.788	8.144	12.304	9.412	5.306	7.256	7.706	8.719	7.89367	3.78767	52.983	54.395	54.642	54.0067	49.9007	53.402	56.686	50.718	53.602	49.496	50.372	46.741	51.124	49.4123	45.3063	38.559	34.152	39.327	37.346	33.24	29.067	30.903	26.692	28.8873	24.7813
3.819	409	52.178	57.788	58.6	56.1887	52.3697	7.936	9.903	9.775	9.20467	5.38567	7.98	8.119	12.792	9.63033	5.81133	7.303	7.43	8.041	7.59133	3.77233	52.113	54.016	53.765	53.298	49.479	52.202	55.822	51.896	53.3067	49.4877	48.995	46.644	50.755	48.798	44.979	39.155	34.77	38.034	37.3197	33.5007	28.691	30.813	26.286	28.5967	24.7777
4.296	409.5	53.119	55.363	57.136	55.206	50.91	8.286	10.011	9.288	9.195	4.899	7.976	8.676	12.739	9.797	5.501	7.393	7.521	8.146	7.68667	3.39067	50.082	54.607	53.751	52.8133	48.5173	51.067	54.372	50.432	51.957	47.661	47.387	44.699	49.529	47.205	42.909	38.256	33.796	38.033	36.695	32.399	26.177	29.732	26.258	27.389	23.093
4.163	410	50.48	53.509	56.799	53.596	49.433	8.261	10.073	8.821	9.05167	4.88867	7.961	9.091	12.3	9.784	5.621	7.407	7.399	7.476	7.42733	3.26433	50.252	52.558	52.289	51.6997	47.5367	50.277	53.495	51.209	51.6603	47.4973	47.025	43.983	48.95	46.6527	42.4897	37.058	33.194	36.68	35.644	31.481	27.308	28.314	25.082	26.9013	22.7383
4.53	410.5	50.853	53.367	56.51	53.5767	49.0467	9.18	10.343	9.676	9.733	5.203	8.676	8.014	13.273	9.98767	5.45767	7.847	7.424	7.625	7.632	3.102	49.937	50.803	50.91	50.55	46.02	50.05	51.188	49.215	50.151	45.621	47.605	43.01	47.88	46.165	41.635	37.286	33.292	36.331	35.6363	31.1063	27.271	28.577	24.684	26.844	22.314
3.843	411	49.774	52.915	54.382	52.357	48.514	8.276	9.725	9.34	9.11367	5.27067	8.157	7.807	12.092	9.352	5.509	7.771	8.156	7.689	7.872	4.029	47.048	49.77	50.054	48.9573	45.1143	49.5	50.704	48.21	49.4713	45.6283	44.481	41.327	47.827	44.545	40.702	36.293	31.357	36.405	34.685	30.842	26.117	28.724	24.761	26.534	22.691
4.362	411.5	49.018	50.596	54.463	51.359	46.997	8.21	9.65	9.235	9.03167	4.66967	8.016	7.652	12.706	9.458	5.096	7.657	7.429	7.928	7.67133	3.30933	47.34	49.536	49.794	48.89	44.528	49.269	49.612	46.755	48.5453	44.1833	44.715	42.271	46.156	44.3807	40.0187	35.09	30.985	36.347	34.1407	29.7787	26.368	28.585	25.695	26.8827	22.5207
4.901	412	48.83	49.666	53.634	50.71	45.809	8.987	9.594	9.658	9.413	4.512	8.51	7.994	13.361	9.955	5.054	6.865	8.259	7.773	7.63233	2.73133	47.684	49.606	50.267	49.1857	44.2847	46.703	50.402	46.562	47.889	42.988	44.905	42.178	45.76	44.281	39.38	34.467	31.11	34.788	33.455	28.554	26.144	28.235	24.827	26.402	21.501
4.574	412.5	47.538	48.353	52.145	49.3453	44.7713	9.049	9.937	10.182	9.72267	5.14867	8.422	8.403	13.496	10.107	5.533	7.85	7.733	7.783	7.78867	3.21467	45.711	47.576	50.467	47.918	43.344	47.068	47.788	45.209	46.6883	42.1143	45.322	40.466	44.168	43.3187	38.7447	34.649	30.734	34.738	33.3737	28.7997	25.123	26.841	23.532	25.1653	20.5913
4.593	413	45.87	48.651	51.561	48.694	44.101	8.834	9.937	9.065	9.27867	4.68567	7.933	8.334	13.448	9.905	5.312	7.886	8.096	8.472	8.15133	3.55833	44.698	47.544	46.893	46.3783	41.7853	46.578	46.787	46.102	46.489	41.896	43.244	38.856	45.425	42.5083	37.9153	33.919	30.536	33.73	32.7283	28.1353	24.532	27.389	23.77	25.2303	20.6373
4.748	413.5	44.663	47.553	51.479	47.8983	43.1503	9.036	9.685	9.329	9.35	4.602	7.777	7.133	13.25	9.38667	4.63867	7.664	7.998	7.784	7.81533	3.06733	43.881	47.12	45.748	45.583	40.835	44.339	47.337	42.645	44.7737	40.0257	41.706	39.018	42.891	41.205	36.457	32.932	29.642	33.952	32.1753	27.4273	24.775	26.899	22.937	24.8703	20.1223
4.916	414	44.476	46.269	50.223	46.9893	42.0733	9.332	9.692	9.64	9.55467	4.63867	8.463	7.837	13.435	9.91167	4.99567	7.799	7.127	7.784	7.57	2.654	41.99	46.845	45.768	44.8677	39.9517	44.345	47.126	41.547	44.3393	39.4233	41.617	39.425	41.625	40.889	35.973	32.878	30.126	33.603	32.2023	27.2863	24.21	27.141	22.286	24.5457	19.6297
4.627	414.5	42.621	46.921	51.267	46.9363	42.3093	9.546	9.622	10.087	9.75167	5.12467	8.74	8.737	13.398	10.2917	5.66467	8.202	7.163	7.802	7.72233	3.09533	43.078	44.859	43.465	43.8007	39.1737	42.646	44.505	42.814	43.3217	38.6947	40.022	37.278	41.789	39.6963	35.0693	33.205	30.051	31.767	31.6743	27.0473	24.083	25.777	22.533	24.131	19.504
4.388	415	42.679	46.938	49.634	46.417	42.029	9.827	9.403	10.749	9.993	5.605	9.111	8.27	12.893	10.0913	5.70333	8.79	7.313	8.782	8.295	3.907	41.825	43.063	44.083	42.9903	38.6023	42.576	44.412	43.45	43.4793	39.0913	40.229	36.409	41.688	39.442	35.054	32.105	27.717	30.676	30.166	25.778	23.353	26.403	22.164	23.9733	19.5853
4.488	415.5	42.033	45.62	47.804	45.1523	40.6643	9.6	9.741	9.456	9.599	5.111	7.991	8.922	12.921	9.94467	5.45667	7.765	7.443	8.008	7.73867	3.25067	42.13	42.569	43.471	42.7233	38.2353	41.864	45.132	41.25	42.7487	38.2607	38.776	35.957	40.32	38.351	33.863	32.712	27.951	30.34	30.3343	25.8463	24.73	25.743	21.904	24.1257	19.6377
5.101	416	41.128	44.7	47.595	44.4743	39.3733	9.617	10.125	9.359	9.70033	4.59933	7.811	8.72	12.71	9.747	4.646	7.702	8.23	8.506	8.146	3.045	39.851	42.006	44.07	41.9757	36.8747	40.513	43.987	39.411	41.3037	36.2027	37.559	36.653	38.557	37.5897	32.4887	31.228	27.701	30.225	29.718	24.617	24.163	24.552	21.466	23.3937	18.2927
4.751	416.5	39.931	43.418	44.352	42.567	37.816	9.339	9.8	9.739	9.626	4.875	8.992	8.763	13.178	10.311	5.56	7.8	9.349	8.102	8.417	3.666	39.45	41.191	42.255	40.9653	36.2143	40.069	42.948	37.885	40.3007	35.5497	36.708	34.882	38.935	36.8417	32.0907	30.769	27.452	31.067	29.7627	25.0117	23.178	24.501	21.691	23.1233	18.3723
5.196	417	38.832	42.162	44.984	41.9927	36.7967	8.973	9.432	9.999	9.468	4.272	8.112	8.279	13.537	9.976	4.78	8.682	8.04	8.462	8.39467	3.19867	38.471	41.658	40.745	40.2913	35.0953	40.924	41.56	37.837	40.107	34.911	36.467	35.309	39.134	36.97	31.774	30.006	26.683	30.595	29.0947	23.8987	22.654	23.657	21.656	22.6557	17.4597
4.726	417.5	38.111	41.187	42.79	40.696	35.97	9.432	9.598	9.048	9.35933	4.63333	8.873	8.621	13.866	10.4533	5.72733	8.67	7.705	8.597	8.324	3.598	39.314	41.485	40.781	40.5267	35.8007	39.383	42.007	37.505	39.6317	34.9057	36.451	33.02	37.038	35.503	30.777	28.546	27.361	29.776	28.561	23.835	21.911	23.948	21.14	22.333	17.607
4.223	418	37.951	39.605	42.085	39.8803	35.6573	9.977	10.998	9.255	10.0767	5.85367	8.913	8.828	13.537	10.426	6.203	8.724	8.117	8.034	8.29167	4.06867	37.975	39.333	40.319	39.209	34.986	37.963	38.153	37.123	37.7463	33.5233	35.871	32.408	36.305	34.8613	30.6383	29.055	26.731	27.894	27.8933	23.6703	22.985	24.886	20.089	22.6533	18.4303
5.114	418.5	37.877	39.948	41.77	39.865	34.751	9.718	10.713	9.529	9.98667	4.87267	8.746	8.753	13.822	10.4403	5.32633	8.896	7.884	8.768	8.516	3.402	36.364	37.545	40.001	37.97	32.856	38.772	37.448	37.364	37.8613	32.7473	34.866	32.668	36.4	34.6447	29.5307	29.196	25.663	28.444	27.7677	22.6537	21.912	23.921	20.705	22.1793	17.0653
4.845	419	37.25	39.543	41.825	39.5393	34.6943	9.922	10.704	9.924	10.1833	5.33833	9.07	8.945	14.334	10.783	5.938	8.346	7.768	8.423	8.179	3.334	35.582	37.841	39.26	37.561	32.716	37.133	38.333	36.422	37.296	32.451	33.276	30.838	34.763	32.959	28.114	28.301	25.782	29.508	27.8637	23.0187	21.314	23.174	19.922	21.47	16.625
5.277	419.5	37.35	38.575	40.172	38.699	33.422	10.309	10.391	10.082	10.2607	4.98367	9.037	9.099	13.549	10.5617	5.28467	8.53	8.397	8.703	8.54333	3.26633	35.591	37.851	36.738	36.7267	31.4497	35.832	36.922	36.154	36.3027	31.0257	34.338	32.477	34.412	33.7423	28.4653	29.023	24.243	28.341	27.2023	21.9253	20.993	21.778	19.749	20.84	15.563
4.694	420	36.386	38.715	39.781	38.294	33.6	9.739	10.675	10.488	10.3007	5.60667	8.362	9.533	13.167	10.354	5.66	9.05	8.255	9.301	8.86867	4.17467	34.423	36.033	36.082	35.5127	30.8187	33.123	38.49	34.802	35.4717	30.7777	32.758	30.742	34.198	32.566	27.872	27.846	25.881	26.86	26.8623	22.1683	21.44	23.588	18.863	21.297	16.603
4.625	420.5	35.636	37.927	38.312	37.2917	32.6667	9.285	10.653	9.686	9.87467	5.24967	9.228	10.372	13.596	11.0653	6.44033	8.103	8.302	8.909	8.438	3.813	33.256	37	36.074	35.4433	30.8183	34.181	36.619	34.236	35.012	30.387	32.352	29.669	33.755	31.9253	27.3003	27.905	25.05	26.943	26.6327	22.0077	20.775	22.84	18.902	20.839	16.214
4.599	421	33.646	36.599	38.575	36.2733	31.6743	10.457	9.857	9.99	10.1013	5.50233	9.184	9.922	13.622	10.9093	6.31033	8.801	8.71	8.533	8.68133	4.08233	33.344	35.695	37.034	35.3577	30.7587	34.191	36.181	33.175	34.5157	29.9167	31.543	30.638	33.782	31.9877	27.3887	28.517	24.437	26.269	26.4077	21.8087	20.296	22.487	18.901	20.5613	15.9623
4.497	421.5	33.486	35.445	38.413	35.7813	31.2843	9.633	10.32	9.898	9.95033	5.45333	8.611	9.666	13.326	10.5343	6.03733	7.321	7.897	8.721	7.97967	3.48267	32.281	35.834	35.87	34.6617	30.1647	34.344	35.851	33.247	34.4807	29.9837	32.062	30.469	31.782	31.4377	26.9407	26.699	23.582	25.787	25.356	20.859	20.771	21.571	18.583	20.3083	15.8113
5.048	422	33.344	34.745	37.419	35.1693	30.1213	9.62	11.049	10.104	10.2577	5.20967	8.858	9.187	13.958	10.6677	5.61967	8.578	8.193	8.1	8.29033	3.24233	32.822	33.883	33.864	33.523	28.475	32.583	34.857	32.36	33.2667	28.2187	31.026	29.604	32.123	30.9177	25.8697	25.978	24.828	26.892	25.8993	20.8513	21.145	21.066	19.215	20.4753	15.4273
5.379	422.5	33.027	35.51	37.06	35.199	29.82	10.873	10.977	10.678	10.8427	5.46367	8.98	9.315	13.824	10.7063	5.32733	9.483	8.958	8.941	9.12733	3.74833	31.229	33.33	34.276	32.945	27.566	33.857	34.503	33.315	33.8917	28.5127	30.769	29.69	31.472	30.6437	25.2647	25.822	22.887	26.391	25.0333	19.6543	20.464	22.299	19.759	20.8407	15.4617
5.802	423	32.073	33.868	35.097	33.6793	27.8773	10.385	11.214	10.665	10.7547	4.95267	9.567	9.282	14.358	11.069	5.267	8.916	8.957	8.156	8.67633	2.87433	31.87	32.908	33.195	32.6577	26.8557	32.495	33.591	31.444	32.51	26.708	30.961	28.758	31.13	30.283	24.481	24.616	22.341	25.043	24	18.198	20.725	20.004	19.063	19.9307	14.1287
5.071	423.5	30.86	33.795	35.292	33.3157	28.2447	10.991	10.184	10.648	10.6077	5.53667	9.119	9.678	14.395	11.064	5.993	8.563	8.495	9.084	8.714	3.643	31.468	32.96	33.475	32.6343	27.5633	32.237	32.862	31.858	32.319	27.248	29.216	28.151	29.912	29.093	24.022	24.014	22.187	25.654	23.9517	18.8807	19.849	20.38	19.037	19.7553	14.6843
4.546	424	30.553	32.682	34.378	32.5377	27.9917	9.692	9.89	10.393	9.99167	5.44567	8.657	9.915	14.164	10.912	6.366	9.305	8.57	8.511	8.79533	4.24933	31.19	31.279	32.587	31.6853	27.1393	31.078	33.357	30.887	31.774	27.228	29.371	26.97	29.471	28.604	24.058	24.001	22.717	25.994	24.2373	19.6913	19.485	20.6	19.512	19.8657	15.3197
5.269	424.5	30.613	32.685	33.445	32.2477	26.9787	10.081	9.949	10.727	10.2523	4.98333	9.23	9.834	13.374	10.8127	5.54367	8.826	9.161	8.795	8.92733	3.65833	31	31.926	32.176	31.7007	26.4317	30.863	32.493	31.052	31.4693	26.2003	30.052	27.085	29.826	28.9877	23.7187	24.042	22.604	23.874	23.5067	18.2377	19.049	20.529	18.68	19.4193	14.1503
5.196	425	29.136	32.511	32.679	31.442	26.246	9.897	10.442	11.082	10.4737	5.27767	9.241	9.884	13.584	10.903	5.707	8.714	8.182	9.374	8.75667	3.56067	29.907	30.621	32.74	31.0893	25.8933	30.686	33.524	30.163	31.4577	26.2617	29.694	27.787	29.651	29.044	23.848	23.586	20.899	23.959	22.8147	17.6187	19.402	20.106	18.535	19.3477	14.1517
5.33	425.5	28.717	30.415	31.306	30.146	24.816	10.544	11.326	10.425	10.765	5.435	9.28	9.376	14.004	10.8867	5.55667	8.711	8.337	9.515	8.85433	3.52433	28.749	29.991	30.472	29.7373	24.4073	29.008	32.274	28.885	30.0557	24.7257	28.996	26.454	28.798	28.0827	22.7527	24.398	21.761	23.911	23.3567	18.0267	19.82	19.755	18.152	19.2423	13.9123
5.612	426	29.395	32.062	32.241	31.2327	25.6207	10.6	11.359	10.916	10.9583	5.34633	8.753	9.941	13.977	10.8903	5.27833	9.821	8.449	8.202	8.824	3.212	28.52	29.827	30.668	29.6717	24.0597	29.583	31.081	29.689	30.1177	24.5057	28.101	25.426	28.665	27.3973	21.7853	23.333	21.886	23.039	22.7527	17.1407	19.627	19.683	17.848	19.0527	13.4407
5.38	426.5	28.258	30.579	31.69	30.1757	24.7957	10.538	10.718	10.431	10.5623	5.18233	9.228	9.975	14.644	11.2823	5.90233	9.438	8.614	9.369	9.14033	3.76033	27.731	30.567	31.66	29.986	24.606	29.832	31.48	28.81	30.0407	24.6607	27.325	25.396	27.826	26.849	21.469	22.454	20.331	22.91	21.8983	16.5183	18.434	19.503	17.31	18.4157	13.0357
4.393	427	27.979	29.943	30.678	29.5333	25.1403	10.353	11.407	10.787	10.849	6.456	9.763	9.805	13.561	11.043	6.65	9.248	9.55	9.591	9.463	5.07	27.411	29.921	29.776	29.036	24.643	29.718	30.347	29.178	29.7477	25.3547	26.987	25.706	27.795	26.8293	22.4363	23.337	20.39	23.498	22.4083	18.0153	17.861	19.795	17.108	18.2547	13.8617
5.152	427.5	27.026	30.119	31.504	29.5497	24.3977	10.424	10.893	10.885	10.734	5.582	9.182	9.181	13.753	10.7053	5.55333	9.627	9.019	9.617	9.421	4.269	27.204	28.663	29.58	28.4823	23.3303	28.021	28.51	28.057	28.196	23.044	26.148	25.777	27.22	26.3817	21.2297	22.653	20.058	23.185	21.9653	16.8133	19.215	18.839	17.41	18.488	13.336
4.786	428	26.567	28.919	31.002	28.8293	24.0433	10.618	10.694	10.831	10.7143	5.92833	9.026	8.943	14.241	10.7367	5.95067	9.201	9.182	9.478	9.287	4.501	27.023	28.995	30.18	28.7327	23.9467	28.228	29.023	27.355	28.202	23.416	25.538	25.963	26.831	26.1107	21.3247	22.307	21.171	22.873	22.117	17.331	19.325	19.06	16.405	18.2633	13.4773
5.015	428.5	27.294	28.226	29.303	28.2743	23.2593	10.891	11.228	10.953	11.024	6.009	9.287	9.527	14.967	11.2603	6.24533	8.959	8.991	8.903	8.951	3.936	26.944	27.89	28.43	27.7547	22.7397	25.8	29.615	25.303	26.906	21.891	27.115	24.652	26.78	26.1823	21.1673	22.496	20.119	21.395	21.3367	16.3217	18.272	18.587	16.933	17.9307	12.9157
4.91	429	27.184	28.049	27.994	27.7423	22.8323	10.91	10.965	10.193	10.6893	5.77933	9.582	10.007	14.793	11.4607	6.55067	8.408	9.138	8.997	8.84767	3.93767	27.391	28.382	27.682	27.8183	22.9083	25.068	28.738	25.525	26.4437	21.5337	25.365	23.442	26.229	25.012	20.102	22.118	20.181	20.38	20.893	15.983	16.484	18.868	16.985	17.4457	12.5357
4.418	429.5	26.122	28.066	29.927	28.0383	23.6203	11.109	11.061	11.144	11.1047	6.68667	10.48	10.766	13.955	11.7337	7.31567	9.436	8.336	8.747	8.83967	4.42167	27.288	27.037	27.244	27.1897	22.7717	26.396	27.373	26.243	26.6707	22.2527	26.633	24.142	26.03	25.6017	21.1837	20.27	20.489	20.505	20.4213	16.0033	16.809	17.257	17.123	17.063	12.645
4.547	430	25.312	28.246	28.214	27.2573	22.7103	11.305	11.054	10.251	10.87	6.323	9.489	10.519	14.958	11.6553	7.10833	8.902	8.998	8.929	8.943	4.396	25.867	27.075	27.951	26.9643	22.4173	26.575	28.885	24.783	26.7477	22.2007	25.082	23.757	25.795	24.878	20.331	20.804	19.624	21.385	20.6043	16.0573	16.96	17.987	17.24	17.3957	12.8487
4.633	430.5	25.577	27.61	28.041	27.076	22.443	11.004	10.512	11.025	10.847	6.214	10.203	10.863	15.214	12.0933	7.46033	9.486	8.669	8.327	8.82733	4.19433	24.658	26.665	27.34	26.221	21.588	25.838	27.108	25.395	26.1137	21.4807	25.262	23.085	25.306	24.551	19.918	20.805	18.953	20.661	20.1397	15.5067	17.565	17.94	16.681	17.3953	12.7623
5.496	431	25.277	26.406	26.969	26.2173	20.7213	10.925	11.036	10.652	10.871	5.375	9.946	10.159	14.573	11.5593	6.06333	9.893	8.839	9.075	9.269	3.773	25.287	24.982	26.442	25.5703	20.0743	25.33	25.795	25.131	25.4187	19.9227	24.881	22.459	24.346	23.8953	18.3993	21.483	18.654	20.971	20.3693	14.8733	17.099	18.216	16.38	17.2317	11.7357
5.27	431.5	24.851	26.47	27.604	26.3083	21.0383	10.419	11.126	11.23	10.925	5.655	10.025	10.492	15.239	11.9187	6.64867	9.109	9.304	9.53	9.31433	4.04433	25.31	25.398	26.897	25.8683	20.5983	25.091	25.414	24.895	25.1333	19.8633	23.552	22.813	24.59	23.6517	18.3817	20.041	18.055	21.292	19.796	14.526	17.89	17.326	17.041	17.419	12.149
5.277	432	24.15	25.062	26.742	25.318	20.041	10.41	11.259	10.904	10.8577	5.58067	9.806	10.262	15.356	11.808	6.531	9.42	8.372	9.669	9.15367	3.87667	24.267	25.115	25.626	25.0027	19.7257	24.725	25.845	24.021	24.8637	19.5867	22.355	22.622	23.089	22.6887	17.4117	20.468	18.75	20.759	19.9923	14.7153	17.375	17.309	16.09	16.9247	11.6477
5.381	432.5	24.484	24.358	26.979	25.2737	19.8927	10.101	11.562	11.529	11.064	5.683	9.936	10.579	14.094	11.5363	6.15533	9.165	8.752	8.667	8.86133	3.48033	24.071	24.974	25.243	24.7627	19.3817	24.996	24.678	23.073	24.249	18.868	21.945	22.447	23.693	22.695	17.314	20.288	19.212	19.265	19.5883	14.2073	17.368	17.761	15.825	16.9847	11.6037
5.056	433	23.259	25.464	24.789	24.504	19.448	10.191	11.34	11.415	10.982	5.926	9.839	9.797	13.649	11.095	6.039	9.508	8.931	9.865	9.43467	4.37867	23.234	23.629	24.468	23.777	18.721	23.175	25.516	24	24.2303	19.1743	22.931	21.071	23.953	22.6517	17.5957	19.17	17.866	18.871	18.6357	13.5797	16.494	16.619	16.225	16.446	11.39
5.36	433.5	23.682	24.326	26.65	24.886	19.526	10.378	10.945	10.746	10.6897	5.32967	8.985	9.833	15.252	11.3567	5.99667	10.139	8.731	9.828	9.566	4.206	23.688	25.191	26.687	25.1887	19.8287	23.36	25.146	23.198	23.9013	18.5413	23.168	22.643	22.543	22.7847	17.4247	19.316	17.877	19.89	19.0277	13.6677	16.844	16.366	15.645	16.285	10.925
5.519	434	23.177	23.409	25.441	24.009	18.49	10.603	11.24	10.837	10.8933	5.37433	9.385	9.575	14.97	11.31	5.791	9.595	8.418	9.202	9.07167	3.55267	22.117	24.173	24.64	23.6433	18.1243	24.094	24.557	22.61	23.7537	18.2347	21.778	22.085	22.167	22.01	16.491	20.297	17.953	18.905	19.0517	13.5327	16.223	16.627	16.06	16.3033	10.7843
5.306	434.5	21.848	23.844	24.739	23.477	18.171	10.891	11.571	11.591	11.351	6.045	9.394	10.173	14.856	11.4743	6.16833	9.174	9.123	9.055	9.11733	3.81133	22.415	23.008	24.268	23.2303	17.9243	23.245	23.601	22.06	22.9687	17.6627	21.485	20.848	22.199	21.5107	16.2047	18.97	19.238	19.337	19.1817	13.8757	16.858	15.856	15.399	16.0377	10.7317
5.534	435	21.516	24.212	24.632	23.4533	17.9193	10.711	11.037	11.791	11.1797	5.64567	10.501	10.389	14.981	11.957	6.423	9.091	8.965	9.581	9.21233	3.67833	22.223	21.958	24.103	22.7613	17.2273	22.342	23.774	22.186	22.7673	17.2333	21.216	20.97	21.392	21.1927	15.6587	18.699	18.144	20.433	19.092	13.558	16.374	16.036	14.998	15.8027	10.2687
5.834	435.5	21.997	23.771	25.041	23.603	17.769	10.943	10.987	11.26	11.0633	5.22933	10.593	10.009	15.563	12.055	6.221	9.484	8.822	9.829	9.37833	3.54433	22.158	22.043	22.902	22.3677	16.5337	22.054	23.364	22.129	22.5157	16.6817	21.42	20.772	22.215	21.469	15.635	18.769	17.769	18.941	18.493	12.659	16.151	16.122	15.751	16.008	10.174
5.736	436	21.418	23.161	24.407	22.9953	17.2593	10.661	11.122	11.518	11.1003	5.36433	10.351	11.316	15.433	12.3667	6.63067	9.034	8.219	9.39	8.881	3.145	22.007	22.523	23.448	22.6593	16.9233	21.894	24.389	20.418	22.2337	16.4977	21.655	20.287	21.989	21.3103	15.5743	18.269	17.937	17.547	17.9177	12.1817	16.709	16.104	16.03	16.281	10.545
5.422	436.5	20.555	23.858	23.38	22.5977	17.1757	10.955	11.238	11.35	11.181	5.759	9.801	10.707	15.982	12.1633	6.74133	9.719	9.26	9.142	9.37367	3.95167	21.396	21.758	24.753	22.6357	17.2137	21.372	23.535	20.722	21.8763	16.4543	20.648	18.721	20.805	20.058	14.636	19.197	17.37	18.627	18.398	12.976	16.429	15.243	14.981	15.551	10.129
6.009	437	20.104	22.645	22.892	21.8803	15.8713	12.049	11.657	11.005	11.5703	5.56133	9.468	9.941	15.325	11.578	5.569	9.599	9.445	9.199	9.41433	3.40533	21.033	21.744	22.977	21.918	15.909	21.047	22.605	21.42	21.6907	15.6817	20.927	20.203	20.102	20.4107	14.4017	17.892	17.33	19.636	18.286	12.277	16.178	16.381	15.113	15.8907	9.88167
5.824	437.5	20.163	21.408	21.896	21.1557	15.3317	11.013	10.766	11.177	10.9853	5.16133	9.659	10.264	15.006	11.643	5.819	9.563	8.779	9.445	9.26233	3.43833	20.364	21.431	23.205	21.6667	15.8427	20.796	22.628	20.268	21.2307	15.4067	20.957	20.074	19.858	20.2963	14.4723	17.968	16.437	18.597	17.6673	11.8433	16.05	15.657	14.783	15.4967	9.67267
5.576	438	20.958	20.611	21.996	21.1883	15.6123	10.423	10.903	11.189	10.8383	5.26233	10.55	10.181	14.564	11.765	6.189	8.699	9.296	9.245	9.08	3.504	21.841	21.349	20.622	21.2707	15.6947	20.758	21.536	19.801	20.6983	15.1223	20.199	18.594	20.249	19.6807	14.1047	17.964	16.235	18.268	17.489	11.913	16.135	15.519	14.782	15.4787	9.90267
5.572	438.5	19.921	20.356	21.794	20.6903	15.1183	10.514	10.702	11.605	10.9403	5.36833	9.795	10.256	14.582	11.5443	5.97233	9.193	9.397	9.463	9.351	3.779	20.195	21.49	22.068	21.251	15.679	20.247	21.097	20.928	20.7573	15.1853	19.528	18.975	19.585	19.3627	13.7907	17.727	16.802	17.726	17.4183	11.8463	16.587	15.505	14.502	15.5313	9.95933
5.621	439	19.347	21.619	20.911	20.6257	15.0047	10.814	11.075	10.622	10.837	5.216	10.056	10.513	15.769	12.1127	6.49167	8.995	9.959	9.726	9.56	3.939	18.594	21.37	22.42	20.7947	15.1737	20.48	19.915	20.496	20.297	14.676	18.857	18.466	19.477	18.9333	13.3123	16.978	16.486	17.105	16.8563	11.2353	15.771	15.862	14.768	15.467	9.846
5.553	439.5	19.296	21.418	21.319	20.6777	15.1247	11.314	12.074	11.098	11.4953	5.94233	9.892	10.283	15.307	11.8273	6.27433	9.256	9.387	9.351	9.33133	3.77833	19.253	20.374	21.93	20.519	14.966	21.094	19.951	19.476	20.1737	14.6207	19.275	18.453	18.978	18.902	13.349	16.952	15.966	16.97	16.6293	11.0763	15.216	15.492	14.997	15.235	9.682
5.316	440	18.954	20.808	21.891	20.551	15.235	10.43	11.799	11.794	11.341	6.025	9.543	10.469	15.511	11.841	6.525	9.514	9.212	9.044	9.25667	3.94067	19.033	19.275	21.708	20.0053	14.6893	20.215	20.57	19.027	19.9373	14.6213	18.24	17.936	19.215	18.4637	13.1477	16.66	15.75	17.141	16.517	11.201	14.971	14.916	14.893	14.9267	9.61067
5.976	440.5	19.333	18.94	20.276	19.5163	13.5403	10.613	11.363	11.331	11.1023	5.12633	10.529	10.211	15.632	12.124	6.148	9.671	8.929	9.379	9.32633	3.35033	18.129	19.496	21.229	19.618	13.642	19.848	19.686	18.925	19.4863	13.5103	17.551	17.718	19.261	18.1767	12.2007	16.894	15.339	16.926	16.3863	10.4103	14.386	14.679	14.301	14.4553	8.47933
5.624	441	18.619	19.727	21.197	19.8477	14.2237	11.341	11.066	11.189	11.1987	5.57467	10.377	10.106	15.551	12.0113	6.38733	10.072	9.24	9.467	9.593	3.969	18.164	20.08	20.001	19.415	13.791	18.526	20.96	18.821	19.4357	13.8117	18.776	17.653	19.116	18.515	12.891	17.237	15.587	17.929	16.9177	11.2937	14.227	14.726	14.209	14.3873	8.76333
5.117	441.5	18.864	19.376	19.698	19.3127	14.1957	10.934	10.977	11.346	11.0857	5.96867	9.533	10.587	15.354	11.8247	6.70767	9.361	9.024	9.565	9.31667	4.19967	17.07	19.029	19.338	18.479	13.362	19.216	19.822	18.849	19.2957	14.1787	18.236	17.55	19.703	18.4963	13.3793	15.92	15.635	16.757	16.104	10.987	14.438	14.975	14.319	14.5773	9.46033
5.712	442	18.244	19.173	20.754	19.3903	13.6783	10.535	11.004	11.238	10.9257	5.21367	9.29	9.592	15.101	11.3277	5.61567	9.498	8.889	9.573	9.32	3.608	17.775	19.009	19.684	18.8227	13.1107	18.635	18.739	18.736	18.7033	12.9913	17.86	16.89	18.14	17.63	11.918	16.131	14.509	15.324	15.3213	9.60933	14.214	15.006	13.545	14.255	8.543
5.713	442.5	17.865	18.856	20.27	18.997	13.284	11.851	11.172	11.941	11.6547	5.94167	9.795	10.193	15.173	11.7203	6.00733	9.867	8.496	10.061	9.47467	3.76167	18.572	17.742	19.419	18.5777	12.8647	19	19.18	18.075	18.7517	13.0387	17.435	17.107	17.997	17.513	11.8	16.283	15.427	16.533	16.081	10.368	14.178	15.052	13.921	14.3837	8.67067
5.886	443	17.204	18.325	19.032	18.187	12.301	11.499	11.703	11.348	11.5167	5.63067	9.568	10.356	15.071	11.665	5.779	10.323	9.101	9.233	9.55233	3.66633	18.209	17.445	19.235	18.2963	12.4103	19.325	20.042	18.196	19.1877	13.3017	17.497	16.833	17.62	17.3167	11.4307	16.007	14.73	16.493	15.7433	9.85733	14.424	16.028	14.725	15.059	9.173
5.923	443.5	17.461	19.173	19.509	18.7143	12.7913	10.865	10.915	10.358	10.7127	4.78967	9.586	9.921	14.888	11.465	5.542	9.049	9.375	9.153	9.19233	3.26933	17.105	17.614	20.037	18.252	12.329	18.921	18.228	17.936	18.3617	12.4387	17.469	17.165	17.459	17.3643	11.4413	15.586	14.95	16.111	15.549	9.626	13.825	15.073	13.433	14.1103	8.18733
5.606	444	17.179	18.648	19.3	18.3757	12.7697	11.057	10.859	11.002	10.9727	5.36667	10.01	10.185	15.488	11.8943	6.28833	9.303	9.114	9.141	9.186	3.58	17.516	17.565	18.677	17.9193	12.3133	18.561	17.962	17.352	17.9583	12.3523	16.853	15.821	18.525	17.0663	11.4603	15.04	14.668	15.292	15	9.394	13.502	14.636	13.817	13.985	8.379
5.145	444.5	16.505	17.234	18.909	17.5493	12.4043	10.686	10.536	11.312	10.8447	5.69967	9.983	10.332	14.559	11.6247	6.47967	9.655	9.282	9.591	9.50933	4.36433	17.994	17.301	18.07	17.7883	12.6433	17.94	17.659	16.839	17.4793	12.3343	16.083	15.86	17.459	16.4673	11.3223	15.34	14.584	16.267	15.397	10.252	14.398	14.116	13.64	14.0513	8.90633
6.099	445	17.606	17.288	18.79	17.8947	11.7957	11.156	10.887	10.758	10.9337	4.83467	10.246	9.613	15.007	11.622	5.523	10.052	8.99	9.635	9.559	3.46	16.761	17.275	18.062	17.366	11.267	17.836	18.085	15.892	17.271	11.172	16.745	15.595	16.649	16.3297	10.2307	15.812	13.878	15.805	15.165	9.066	14.618	14.827	13.524	14.323	8.224
5.557	445.5	16.48	18.371	18.618	17.823	12.266	10.577	10.752	10.63	10.653	5.096	11.399	10.076	16.418	12.631	7.074	9.874	9	9.856	9.57667	4.01967	16.011	16.675	17.826	16.8373	11.2803	17.411	18.194	16.76	17.455	11.898	17.18	15.812	16.542	16.5113	10.9543	15.608	14.233	14.814	14.885	9.328	14.377	13.41	13.502	13.763	8.206
5.643	446	16.038	16.786	17.713	16.8457	11.2027	10.718	10.575	10.791	10.6947	5.05167	10.315	11.173	14.53	12.006	6.363	9.099	8.688	9.751	9.17933	3.53633	16.193	16.777	17.971	16.9803	11.3373	16.811	17.487	15.967	16.755	11.112	17.03	15.93	16.329	16.4297	10.7867	14.399	13.295	15.715	14.4697	8.82667	13.852	14.226	13.465	13.8477	8.20467
5.921	446.5	16.296	15.826	17.949	16.6903	10.7693	10.664	9.981	10.962	10.5357	4.61467	10.229	9.963	14.848	11.68	5.759	9.694	8.756	9.145	9.19833	3.27733	15.863	16.284	18.146	16.7643	10.8433	16.995	17.499	17.028	17.174	11.253	16.113	15.445	16.229	15.929	10.008	14.879	13.921	15.674	14.8247	8.90367	14.113	13.957	13.29	13.7867	7.86567
6.183	447	16.242	16.418	17.774	16.8113	10.6283	10.94	11.509	11.523	11.324	5.141	9.836	10.108	15.309	11.751	5.568	9.991	8.498	9.379	9.28933	3.10633	16.482	16.143	17.58	16.735	10.552	15.872	17.054	16.462	16.4627	10.2797	16.851	15.369	15.774	15.998	9.815	14.029	13.134	14.797	13.9867	7.80367	13.456	14.042	12.711	13.403	7.22
5.783	447.5	15.976	17.426	16.842	16.748	10.965	11.061	10.781	10.092	10.6447	4.86167	10.047	10.735	14.516	11.766	5.983	9.344	9.301	9.64	9.42833	3.64533	15.57	15.712	16.377	15.8863	10.1033	15.904	17.168	15.833	16.3017	10.5187	15.99	14.41	15.856	15.4187	9.63567	13.832	13.616	15.159	14.2023	8.41933	13.376	13.536	12.972	13.2947	7.51167
5.497	448	15.691	16.129	17.781	16.5337	11.0367	11.03	11.611	11.198	11.2797	5.78267	9.525	9.877	14.262	11.2213	5.72433	8.847	9.628	9.293	9.256	3.759	15.042	15.736	15.786	15.5213	10.0243	15.385	16.156	15.739	15.76	10.263	15.052	15.653	15.477	15.394	9.897	15.031	14.346	14.598	14.6583	9.16133	13.113	13.578	12.164	12.9517	7.45467
5.903	448.5	15.649	15.266	17.166	16.027	10.124	10	11.263	11.26	10.841	4.938	10.13	10.1	14.333	11.521	5.618	9.107	9.284	9.316	9.23567	3.33267	15.786	16.414	16.973	16.391	10.488	15.835	16.174	15.199	15.736	9.833	15.016	15.09	15.103	15.0697	9.16667	15.04	13.402	14.691	14.3777	8.47467	13.427	13.33	12.231	12.996	7.093
5.813	449	15.516	15.748	17.302	16.1887	10.3757	10.717	11	11.041	10.9193	5.10633	10.629	10.854	14.626	12.0363	6.22333	9.325	9.425	9.221	9.32367	3.51067	15.424	15.013	16.175	15.5373	9.72433	15.162	17.12	15.211	15.831	10.018	15.437	14.519	15.295	15.0837	9.27067	14.096	13.286	14.284	13.8887	8.07567	14.089	13.018	12.436	13.181	7.368
5.778	449.5	14.451	16.242	16.189	15.6273	9.84933	11.312	10.861	11.369	11.1807	5.40267	10.351	9.982	14.366	11.5663	5.78833	9.383	9.224	9.437	9.348	3.57	14.899	15.595	15.742	15.412	9.634	15.54	16.277	15.308	15.7083	9.93033	15.997	14.056	16.034	15.3623	9.58433	13.76	13.296	14.401	13.819	8.041	13.153	12.693	12.098	12.648	6.87
6.668	450	12.558	16.209	13.584	14.117	7.449	10.019	11.349	12.228	11.1987	4.53067	11.357	8.955	13.311	11.2077	4.53967	7.851	10.038	7.829	8.57267	1.90467	14.058	16.481	14.757	15.0987	8.43067	14.208	20.013	15.408	16.543	9.875	16.717	15.894	15.167	15.926	9.258	14.911	11.101	14.621	13.5443	6.87633	13.727	12.83	10.333	12.2967	5.62867
[truncated: 14 more columns]

## Sheet: B
Fig B.
	evolved strain					back-evolved strain 01					back-evolved strain 02					back-evolved strain 02
strain	N1	N2	N3	mean	SD	N1	N2	N3	mean	SD	N1	N2	N3	mean	SD	N1	N2	N3	mean	SD
T01	4.46	4.18	4.11	4.25	0.185203	1.92	1.42	1.64	1.66	0.250599	0.82	0.81	0.88	0.836667	0.0378594	1.41	1.32	1.3	1.34333	0.0585947
T04	9.14	9.6	9.21	9.31667	0.247857	3.058	2.67	2.61	2.77933	0.24319	3.14	3.18	3.36	3.22667	0.117189	0.65	0.69	0.71	0.683333	0.0305505
T05	4.82	4.42	4.72	4.65333	0.208167	1.52	1.1	1.09	1.23667	0.245425	1.36	1.51	1.35	1.40667	0.0896289	1.08	0.95	1.08	1.03667	0.0750555
T10	28.83	28.43	29.37	28.8767	0.471734	22.37	18.46	17.73	19.52	2.49502	20.53	21.68	20	20.7367	0.858856	19.91	21.57	21.93	21.1367	1.07747
T12	26.72	28.25	22.53	25.8333	2.96129	33.305	33.93	34.91	34.0483	0.809017	2.41	2.41	2.36	2.39333	0.0288675	2.41	2.41	2.36	2.39333	0.0288675
S41	2.27	2.17	2.18	2.20667	0.0550757	1.48	1.42	1.22	1.37333	0.136137	1.29	1.26	1.22	1.25667	0.0351188	2.26	1.99	2.15	2.13333	0.135769

## Sheet: C
Fig C
strain	1xMICalbi (µg/ml)	mean: 1xMICalbi (µg/ml)	SD
WT	0.03	0.031	0.026
	0.03
	0.00156
	0.00156
	0.06
	0.06
Δ tsx	0.25	0.208	0.065
	0.25
	0.25
	0.25
	0.125
	0.125
S08	0.25	0.155	0.134
	0.06
S09	0.25	0.155	0.134
	0.06
S10	0.125	0.093	0.046
	0.06
S11	0.125	0.093	0.046
	0.06
S12	0.125	0.093	0.046
	0.06
S16	0.125	0.093	0.046
	0.06
S36	0.25	0.155	0.134
	0.06
S39	0.25	0.155	0.134
	0.06
S45	0.25	0.155	0.134
	0.06
S18	0.5	0.375	0.177
	0.25
S19	0.06	0.06	0
	0.06
S20	0.06	0.06	0
	0.06
S41	2	2.167	0.983
	1
	2
	4
	2
	2
S47	1	0.53	0.655
	0.05

## Sheet: E(AB)
Fig E(A)
strain	1xMICalbi (µg/ml)	Mean±SD: 1xMICalbi (µg/ml)
WT	0.03	0,24±0,008
	0.03
	0.03
	0.0156
	0.0156
WTΔqseBC	0.03	0,03±0,00
	0.03
	0.03
WTΔygiW-STm3175	0.03	0,27±0,006
	0.03
	0.03
	0.0156
	0.03
WT Δtsx	0.125	0,167±0,072
	0.25
	0.125
WT Δtsx ΔqseBC	0.25	0,208±0,072
	0.125
	0.25
WT ΔtsxΔygiW-STM3175	0.125	0,125±0,00
	0.125
	0.125
Fig E(B)
strain	WT			WT ΔygiW-STM3175
	CFU/ ml			CFU/ ml
Calbi (µg/ml):	N1	N2	Mean±SD	N1	N2	Mean±SD
0.03125	0	0	0±0	0	0	0±0
0.015625	0	10	5±7,0	86	63.3	75±16,0
0.0078125	1240000	967000	1,1X106±1,9x106	4290	45700	6,4X106±2,9x104
0	31700000	65300000	4,5X107±2,4x107	31300000	33000000	3,2X107±1,2x106

## Sheet: F(ABCDEF)
Fig F(A)	WT::pBAD30					WT::pBAD30_STM3175					WT::pBAD30_ygiW					WT::pBAD30_qseBC
	biological replicates			Mean	SD	biological replicates			Mean	SD	biological replicates			Mean	SD	biological replicates			Mean	SD
Calbi (µg/ml):	1	2	3			1	2	3			1	2	3			1	2	3
0.5	0.101667	0.100667	0.101333	0.101222	0.000509174	0.0996667	0.100333	0.0993333	0.0997778	0.000509174	0.096	0.103333	0.0956667	0.0983333	0.00433333	0.0983333	0.0913333	0.098	0.0958889	0.00394875
0.25	0.0996667	0.1	0.100667	0.100111	0.000509175	0.101333	0.101667	0.0996667	0.100889	0.00107152	0.096	0.101667	0.097	0.0982222	0.00302459	0.0986667	0.093	0.1	0.0972222	0.00371683
0.125	0.101333	0.101333	0.103667	0.102111	0.00134715	0.101	0.101667	0.102333	0.101667	0.000666665	0.0956667	0.103	0.0983333	0.099	0.00371184	0.0993333	0.094	0.101	0.0981111	0.00365655
0.0625	0.117667	0.103	0.102667	0.107778	0.00856565	0.102	0.102333	0.102	0.102111	0.000192448	0.0966667	0.104333	0.0963333	0.0991111	0.00452565	0.101	0.094	0.102	0.099	0.0043589
0.03125	0.111333	0.104667	0.103	0.106333	0.00440958	0.128333	0.104	0.106	0.112778	0.0135086	0.184333	0.105333	0.0973333	0.129	0.0480867	0.0996667	0.0933333	0.099	0.0973333	0.00348011
0.015625	0.106333	0.115667	0.107	0.109667	0.00520684	0.380333	0.166667	0.227333	0.258111	0.110108	0.183667	0.114667	0.0993333	0.132556	0.0449226	0.105	0.096	0.105	0.102	0.00519615
0.0078125	0.199667	0.266	0.295667	0.253778	0.0491532	0.383667	0.349333	0.41	0.381	0.0304211	0.224333	0.302333	0.128667	0.218444	0.086983	0.259	0.197667	0.252	0.236222	0.033573
0.00390625	0.315	0.370667	0.369667	0.351778	0.0318544	0.411333	0.380333	0.439667	0.410444	0.0296767	0.292	0.377333	0.321333	0.330222	0.0433555	0.319	0.309667	0.314	0.314222	0.00467063
0.00195312	0.374667	0.382333	0.406333	0.387778	0.0165205	0.404667	0.399	0.464333	0.422667	0.0361955	0.359667	0.403333	0.386333	0.383111	0.0220109	0.354667	0.336333	0.346	0.345667	0.00917121
Fig F(B)
strain	WT::pBAD30					WT::pBAD30_STM3175					WT::pBAD30_ygiW					WT::pBAD30_qseBC
	biological replicates			Mean	SD	biological replicates			Mean	SD	biological replicates			Mean	SD	biological replicates			Mean	SD
Calbi (µg/ml):	1	2	3			1	2	3			1	2	3			1	2	3
1	0.1	0.0986667	0.100667	0.0997778	0.00101835	0.100333	0.108	0.0996667	0.102667	0.00463081	0.0976667	0.102667	0.094	0.0981111	0.0043504	0.0973333	0.101	0.103	0.100444	0.00287389
0.5	0.103667	0.100333	0.101333	0.101778	0.00171054	0.100333	0.110333	0.0996667	0.103444	0.00597526	0.097	0.102	0.095	0.098	0.00360555	0.0983333	0.101667	0.106333	0.102111	0.00401848
0.25	0.112333	0.1	0.101	0.104444	0.00685025	0.295333	0.279333	0.230667	0.268444	0.0336804	0.0983333	0.100667	0.095	0.098	0.002848	0.097	0.104333	0.101667	0.101	0.00371184
0.125	0.111333	0.0993333	0.0996667	0.103444	0.00683401	0.387667	0.336333	0.303	0.342333	0.042651	0.0963333	0.101667	0.0933333	0.0971111	0.00422076	0.098	0.102333	0.1	0.100111	0.0021688
0.0625	0.106667	0.106667	0.105333	0.106222	0.000769804	0.459	0.405333	0.373667	0.412667	0.0431367	0.097	0.102	0.0953333	0.0981111	0.00346944	0.097	0.104667	0.102333	0.101333	0.00392994
0.03125	0.109	0.101667	0.100333	0.103667	0.00466667	0.498	0.46	0.413	0.457	0.0425793	0.097	0.102667	0.0943333	0.098	0.00425572	0.0996667	0.104667	0.1	0.101444	0.0027955
0.015625	0.108	0.104	0.117667	0.109889	0.00702641	0.528	0.46	0.449667	0.479222	0.0425576	0.100667	0.116333	0.101667	0.106222	0.00877074	0.0976667	0.109	0.104667	0.103778	0.00571871
0.0078125	0.214667	0.313333	0.287	0.271667	0.0510892	0.526333	0.455667	0.44	0.474	0.045994	0.200667	0.280667	0.124	0.201778	0.0783392	0.121667	0.282667	0.250667	0.218333	0.0852311
0.00390625	0.295667	0.38	0.344	0.339889	0.0423167	0.535	0.474333	0.455667	0.488333	0.0414782	0.312667	0.350667	0.258333	0.307222	0.0464068	0.259	0.369333	0.319667	0.316	0.055258
0.00195312	0.326333	0.387	0.352333	0.355222	0.0304363	0.504667	0.448667	0.463	0.472111	0.0290905	0.37	0.376667	0.345	0.363889	0.0166944	0.316333	0.394333	0.353667	0.354778	0.0390119
Fig F©
strain	WT::pBAD30					WT::pBAD30_STM3175					WT::pBAD30_STM3175_LBD					WT::pBAD30_STM3175_DBD
	biological replicates			Mean	SD	biological replicates			Mean	SD	biological replicates			Mean	SD	biological replicates			Mean	SD
Calbi (µg/ml):	1	2	3			1	2	3			1	2	3			1	2	3
1	0.1	0.100667	0.100667	0.100444	0.000384902	0.0993333	0.0996667	0.0993333	0.0994444	0.000192454	0.102	0.099	0.104667	0.101889	0.00283497	0.0973333	0.1	0.102333	0.0998889	0.00250185
0.5	0.101667	0.100667	0.101333	0.101222	0.000509174	0.0996667	0.100333	0.0993333	0.0997778	0.000509174	0.102667	0.0993333	0.102667	0.101556	0.0019245	0.0956667	0.103667	0.108667	0.102667	0.00655744
0.25	0.0996667	0.1	0.100667	0.100111	0.000509175	0.101333	0.101667	0.0996667	0.100889	0.00107152	0.101667	0.100333	0.101	0.101	0.00066667	0.0963333	0.115	0.103667	0.105	0.00940449
0.125	0.101333	0.101333	0.103667	0.102111	0.00134715	0.101	0.101667	0.102333	0.101667	0.000666665	0.101	0.098	0.1	0.0996667	0.00152753	0.0983333	0.101	0.0996667	0.0996667	0.00133334
0.0625	0.117667	0.103	0.102667	0.107778	0.00856565	0.102	0.102333	0.102	0.102111	0.000192448	0.100667	0.0996667	0.101667	0.100667	0.001	0.0976667	0.115667	0.102667	0.105333	0.00929157
0.03125	0.111333	0.104667	0.103	0.106333	0.00440958	0.128333	0.104	0.106	0.112778	0.0135086	0.101333	0.102	0.102333	0.101889	0.000509175	0.098	0.103333	0.103	0.101444	0.00298763
0.015625	0.106333	0.115667	0.107	0.109667	0.00520684	0.380333	0.166667	0.227333	0.258111	0.110108	0.135	0.283	0.114333	0.177444	0.091996	0.101333	0.115333	0.107	0.107889	0.0070422
0.0078125	0.199667	0.266	0.295667	0.253778	0.0491532	0.383667	0.349333	0.41	0.381	0.0304211	0.271	0.335667	0.271333	0.292667	0.0372395	0.207	0.269	0.207333	0.227778	0.0356999
0.00390625	0.315	0.370667	0.369667	0.351778	0.0318544	0.411333	0.380333	0.439667	0.410444	0.0296767	0.283667	0.383333	0.345667	0.337556	0.050326	0.276333	0.344	0.346	0.322111	0.0396573
0.00195312	0.374667	0.382333	0.406333	0.387778	0.0165205	0.404667	0.399	0.464333	0.422667	0.0361955	0.337667	0.386	0.386667	0.370111	0.0280997	0.33	0.381333	0.388333	0.366556	0.0318509
Fig F(D)
strain	WT::pBAD30					WT::pBAD30_STM3175					WT::pBAD30_STM3175_LBD					WT::pBAD30_STM3175_DBD
	biological replicates			Mean	SD	biological replicates			Mean	SD	biological replicates			Mean	SD	biological replicates			Mean	SD
Calbi (µg/ml):	1	2	3			1	2	3			1	2	3			1	2	3
1	0.1	0.0986667	0.100667	0.0997778	0.00101835	0.100333	0.108	0.0996667	0.102667	0.00463081	0.0986667	0.114	0.104333	0.105667	0.00775313	0.0973333	0.101	0.101667	0.1	0.00233334
0.5	0.103667	0.100333	0.101333	0.101778	0.00171054	0.100333	0.110333	0.0996667	0.103444	0.00597526	0.101333	0.119667	0.099	0.106667	0.0113186	0.0966667	0.103	0.101667	0.100444	0.00333888
0.25	0.112333	0.1	0.101	0.104444	0.00685025	0.295333	0.279333	0.230667	0.268444	0.0336804	0.0983333	0.117667	0.119	0.111667	0.0115662	0.0973333	0.102667	0.101	0.100333	0.00272845
0.125	0.111333	0.0993333	0.0996667	0.103444	0.00683401	0.387667	0.336333	0.303	0.342333	0.042651	0.0973333	0.116	0.140667	0.118	0.0217358	0.0996667	0.0986667	0.103	0.100444	0.00226895
0.0625	0.106667	0.106667	0.105333	0.106222	0.000769804	0.459	0.405333	0.373667	0.412667	0.0431367	0.123667	0.12	0.099	0.114222	0.0133097	0.0966667	0.0993333	0.103333	0.0997778	0.00335548
0.03125	0.109	0.101667	0.100333	0.103667	0.00466667	0.498	0.46	0.413	0.457	0.0425793	0.354667	0.343	0.339333	0.345667	0.00800694	0.0983333	0.121333	0.106	0.108556	0.011711
0.015625	0.108	0.104	0.117667	0.109889	0.00702641	0.528	0.46	0.449667	0.479222	0.0425576	0.362667	0.399667	0.403667	0.388667	0.0226053	0.258667	0.252333	0.208333	0.239778	0.0274152
0.0078125	0.214667	0.313333	0.287	0.271667	0.0510892	0.526333	0.455667	0.44	0.474	0.045994	0.416	0.444667	0.467667	0.442778	0.0258851	0.247	0.252333	0.285667	0.261667	0.020955
0.00390625	0.295667	0.38	0.344	0.339889	0.0423167	0.535	0.474333	0.455667	0.488333	0.0414782	0.416333	0.460333	0.467333	0.448	0.0276466	0.287667	0.306	0.347	0.313556	0.0303797
0.00195312	0.326333	0.387	0.352333	0.355222	0.0304363	0.504667	0.448667	0.463	0.472111	0.0290905	0.415	0.427667	0.469333	0.437333	0.0284273	n.d.	0.351333	0.342667	0.347	0.00612825
Fig F€
strain	WT::pBAD30					WT::pBAD30_STM3175					WT::pBAD30_STM3175-ygiW					WT::pBAD30_QseBC
	biological replicates			Mean	SD	biological replicates			Mean	SD	biological replicates			Mean	SD	biological replicates			Mean	SD
Calbi (µg/ml):	1	2	3			1	2	3			1	2	3			1	2	3
4	1e-13	1e-13	1e-13	0	0	1e-13	1e-13	1e-13	0	0	1e-13	1e-13	1e-13	0	0	1e-13	1e-13	1e-13	0	0
2	nd	nd	nd	-	-	1e-13	1e-13	1e-13	0	0	nd	nd	nd	-	-	nd	nd	nd	-	-
1	nd	nd	nd	-	-	41.5	nd	2800	1420.75	1950.55	nd	nd	nd	-	-	nd	nd	nd	-	-
0.5	nd	nd	nd	-	-	83000	1670	4000	29556.7	46297.9	nd	nd	nd	-	-	nd	nd	nd	-	-
0.25	nd	nd	nd	-	-	nd	nd	nd	-	-	nd	nd	nd	-	-	nd	nd	nd	-	-
0.125	1e-13	1e-13	1e-13	0	0	1570000	1130000	867000	1189000	355194	1e-13	1e-13	1e-13	0	0	1e-13	1e-13	1e-13	0	0
0.0625	nd	nd	nd	-	-	nd	nd	nd	-	-	nd	nd	nd	-	-	nd	nd	nd	-	-
0.03125	1e-13	1e-13	1e-13	0	0	nd	nd	nd	-	-	1e-13	1e-13	1e-13	0	0	1e-13	1e-13	1e-13	0	0
0.015625	20	3	59.5	27.5	28.9871	nd	nd	nd	-	-	50.7	46	31.7	42.8	9.89596	32300000	97000000	29300000	5.28667e+07	3.825e+07
0.0078125	217000000	3700000	530000000	2.50233e+08	2.64719e+08	nd	nd	nd	-	-	1330000	4330000	3170000	2.94333e+06	1.51279e+06	60000000	1100000	61000000	40700000	3.42983e+07
0.00390625	nd	nd	nd	-	-	nd	nd	nd	-	-	nd	nd	nd			nd	nd	nd	-	-
0.00195312	613000000	27700000	957000000	5.32567e+08	4.69842e+08	1550000000	1430000000	260000000	1080000000	7.12671e+08	443000000	970000000	260000000	5.57667e+08	3.68628e+08	527000000	19300000	297000000	281100000	2.54223e+08
0	14800000000	697000000	2230000000	5909000000	7.73789e+09	6800000000	3670000000	4100000000	4.85667e+09	1.69665e+09	7930000000	22900000000	4100000000	1.16433e+10	9.93487e+09	4070000000	3330000000	15900000000	7.76667e+09	7.05338e+09
Fig F(F)
strain	WT::pBAD30					WT::pBAD30_STM3175-LBD					WT::pBAD30_STM3175_DBD
	biological replicates			Mean	SD	biological replicates			Mean	SD	biological replicates			Mean	SD
Calbi (µg/ml):	1	2	3			1	2	3			1	2	3
4	1e-13	1e-13	1e-13	0	0	1e-13	1e-13	1e-13	0	0	1e-13	1e-13	1e-13	0	0
2	nd	nd	nd	-	-	nd	nd	nd	-	-	nd	nd	nd	-	-
1	nd	nd	nd	-	-	nd	nd	nd	-	-	nd	nd	nd	-	-
0.5	nd	nd	nd	-	-	nd	nd	nd	-	-	nd	nd	nd	-	-
0.25	nd	nd	nd	-	-	1e-13	1e-13	1e-13	0	0	1e-13	1e-13	1e-13	0	0
0.125	1e-13	1e-13	1e-13	0	0	1e-13	1e-13	1e-13	0	0	1e-13	1e-13	1e-13	0	0
0.0625	nd	nd	nd	-	-	53000	5030000	34300000	1.31277e+07	1.85039e+07	1e-13	1e-13	1e-13	0	0
0.03125	1e-13	1e-13	1e-13	0	0	nd	nd	nd	-	-	nd	nd	nd	-	-
0.015625	20	3	59.5	27.5	28.9871	16000000	19000000	14700000	1.65667e+07	2.2053e+06	2330000	333000	1030000	1231000	1.01356e+06
0.0078125	217000000	3700000	530000000	2.50233e+08	2.64719e+08	nd	nd	nd	-	-	nd	nd	nd	-	-
0.00390625	nd	nd	nd	-	-	nd	nd	nd	-	-	nd	nd	nd	-	-
0.00195312	613000000	27700000	957000000	5.32567e+08	4.69842e+08	303000000	65300000	430000000	266100000	1.85129e+08	570000000	1010000000	223000000	601000000	3.94415e+08
0	14800000000	697000000	2230000000	5909000000	7.73789e+09	3030000000	1570000000	10000000000	4.86667e+09	4.50513e+09	8170000000	7070000000	6800000000	7.34667e+09	7.25695e+08

## Sheet: G
Fig G
strain: WT::pBAD30_STM3175
arabinose conc. (mM)	1xMICalbi (µg/ml)	mean	SD
0	0.0156	0.0267	0.0222
	0.0156
	0.0156
	0.06
1	0.125	0.21875	0.1875
	0.125
	0.125
	0.5
5	0.25	0.375	0.144338
	0.25
	0.5
	0.5
10	0.5	1	0.707107
	0.5
	1
	2
50	2	3.5	1
	4
	4
	4

## Sheet: L(BC)
Fig L(B)				Fig L(C)
nm	CD mdeg	Mean Residue Ellipticity (MRE) – STM3175		nm	CD mdeg	MRE – GyrI-like
260	0.0958136	39.92		260	0.178865	63.0917
259.9	0.0963744	40.16		259.9	0.175075	61.7549
259.8	0.0825286	34.39		259.8	0.171809	60.6028
259.7	0.0835713	34.82		259.7	0.165399	58.3418
259.6	0.0903969	37.67		259.6	0.16364	57.7213
259.5	0.0916968	38.21		259.5	0.162087	57.1735
259.4	0.0794581	33.11		259.4	0.159474	56.2519
259.3	0.0598492	24.94		259.3	0.159991	56.4342
259.2	0.044676	18.62		259.2	0.156363	55.1545
259.1	0.0240897	10.04		259.1	0.149698	52.8035
259	-0.00141614	-0.59		259	0.145732	51.4046
258.9	0.0232432	9.68		258.9	0.13742	48.4727
258.8	0.0708615	29.53		258.8	0.130731	46.1132
258.7	0.105344	43.89		258.7	0.117632	41.4928
258.6	0.148606	61.92		258.6	0.115122	40.6074
258.5	0.174745	72.81		258.5	0.125091	44.1238
258.4	0.186845	77.85		258.4	0.13991	49.351
258.3	0.199634	83.18		258.3	0.14944	52.7125
258.2	0.181096	75.46		258.2	0.152645	53.843
258.1	0.146139	60.89		258.1	0.156162	55.0836
258	0.137727	57.39		258	0.161965	57.1305
257.9	0.126798	52.83		257.9	0.165837	58.4963
257.8	0.086074	35.86		257.8	0.16249	57.3157
257.7	0.0892229	37.18		257.7	0.161193	56.8582
257.6	0.101488	42.29		257.6	0.157468	55.5443
257.5	0.0999291	41.64		257.5	0.158532	55.9196
257.4	0.0799392	33.31		257.4	0.156953	55.3626
257.3	0.0887516	36.98		257.3	0.158615	55.9489
257.2	0.0804643	33.53		257.2	0.163666	57.7305
257.1	0.0614986	25.62		257.1	0.157522	55.5633
257	0.041095	17.12		257	0.149903	52.8758
256.9	0.0387618	16.15		256.9	0.148229	52.2854
256.8	0.0531171	22.13		256.8	0.148781	52.4801
256.7	0.0701519	29.23		256.7	0.140146	49.4342
256.6	0.0632955	26.37		256.6	0.118786	41.8998
256.5	0.0523781	21.82		256.5	0.115724	40.8198
256.4	0.0607563	25.32		256.4	0.113055	39.8783
256.3	0.0740176	30.84		256.3	0.102344	36.1002
256.2	0.0577437	24.06		256.2	0.0873798	30.8218
256.1	0.0583079	24.29		256.1	0.081251	28.66
256	0.0614318	25.6		256	0.0901683	31.8054
255.9	0.0453622	18.9		255.9	0.0984148	34.7142
255.8	0.00703479	2.93		255.8	0.0897065	31.6425
255.7	-0.00130731	-0.54		255.7	0.0903513	31.8699
255.6	-0.00564819	-2.35		255.6	0.0927881	32.7295
255.5	0.00281549	1.17		255.5	0.0896886	31.6362
255.4	0.00375458	1.56		255.4	0.0953626	33.6376
255.3	0.0233362	9.72		255.3	0.101161	35.6829
255.2	0.0222718	9.28		255.2	0.0922829	32.5513
255.1	0.0559384	23.31		255.1	0.0740473	26.119
255	0.055642	23.18		255	0.0757485	26.719
254.9	0.0632457	26.35		254.9	0.0908903	32.0601
254.8	0.0447944	18.66		254.8	0.0942368	33.2405
254.7	0.0408419	17.02		254.7	0.0917702	32.3704
254.6	0.0287753	11.99		254.6	0.102577	36.1824
254.5	0.0198267	8.26		254.5	0.118602	41.8349
254.4	0.0188054	7.84		254.4	0.128696	45.3954
254.3	0.0414786	17.28		254.3	0.122988	43.382
254.2	0.0508286	21.18		254.2	0.125668	44.3273
254.1	0.0354985	14.79		254.1	0.129734	45.7616
254	0.0489295	20.39		254	0.124581	43.9439
253.9	0.0622021	25.92		253.9	0.122491	43.2067
253.8	0.043625	18.18		253.8	0.129689	45.7457
253.7	0.038322	15.97		253.7	0.143428	50.5919
253.6	0.0479062	19.96		253.6	0.152499	53.7915
253.5	0.0315927	13.16		253.5	0.161005	56.7919
253.4	-0.00813532	-3.39		253.4	0.171926	60.6441
253.3	-0.0140331	-5.85		253.3	0.16862	59.478
253.2	-0.00154309	-0.64		253.2	0.168897	59.5757
253.1	0.0109786	4.57		253.1	0.162094	57.176
253	0.0314619	13.11		253	0.159769	56.3559
252.9	0.0489241	20.39		252.9	0.159332	56.2018
252.8	0.040447	16.85		252.8	0.152769	53.8868
252.7	0.0262584	10.94		252.7	0.1445	50.97
252.6	0.0115673	4.82		252.6	0.139193	49.0981
252.5	0.0286102	11.92		252.5	0.126466	44.6088
252.4	0.0407569	16.98		252.4	0.128101	45.1855
252.3	0.0292325	12.18		252.3	0.135027	47.6286
252.2	0.0078219	3.26		252.2	0.131578	46.412
252.1	-0.014984	-6.24		252.1	0.126102	44.4804
252	-0.0518915	-21.62		252	0.117742	41.5316
251.9	-0.0535834	-22.33		251.9	0.115368	40.6942
251.8	-0.0375034	-15.63		251.8	0.106297	37.4945
251.7	-0.058771	-24.49		251.7	0.107013	37.7471
251.6	-0.0536377	-22.35		251.6	0.105158	37.0928
251.5	-0.0519575	-21.65		251.5	0.0938749	33.1128
251.4	-0.0925683	-38.57		251.4	0.0867336	30.5939
251.3	-0.100095	-41.71		251.3	0.0744912	26.2756
251.2	-0.087309	-36.38		251.2	0.0557775	19.6746
251.1	-0.122062	-50.86		251.1	0.041844	14.7598
251	-0.143991	-60		251	0.0296515	10.4591
250.9	-0.136455	-56.86		250.9	0.00858902	3.02964
250.8	-0.143243	-59.68		250.8	-0.00952908	-3.36123
250.7	-0.128047	-53.35		250.7	-0.0176767	-6.23517
250.6	-0.0967103	-40.3		250.6	-0.0248645	-8.77055
250.5	-0.0802791	-33.45		250.5	-0.0304708	-10.7481
250.4	-0.0794753	-33.11		250.4	-0.0459287	-16.2006
250.3	-0.105626	-44.01		250.3	-0.0596643	-21.0456
250.2	-0.154822	-64.51		250.2	-0.0703041	-24.7986
250.1	-0.182311	-75.96		250.1	-0.0690604	-24.3599
250	-0.191993	-80		250	-0.0755223	-26.6393
249.9	-0.196239	-81.77		249.9	-0.0816539	-28.8021
249.8	-0.192367	-80.15		249.8	-0.0877021	-30.9355
249.7	-0.163957	-68.32		249.7	-0.0875244	-30.8728
249.6	-0.145507	-60.63		249.6	-0.0768458	-27.1061
249.5	-0.138884	-57.87		249.5	-0.0673552	-23.7584
249.4	-0.151019	-62.92		249.4	-0.0785618	-27.7114
249.3	-0.13644	-56.85		249.3	-0.0844827	-29.7999
249.2	-0.135931	-56.64		249.2	-0.0765576	-27.0044
249.1	-0.143197	-59.67		249.1	-0.072657	-25.6286
249	-0.158413	-66.01		249	-0.0769737	-27.1512
248.9	-0.14859	-61.91		248.9	-0.0817187	-28.8249
248.8	-0.162685	-67.79		248.8	-0.0909396	-32.0775
248.7	-0.175048	-72.94		248.7	-0.0934457	-32.9614
248.6	-0.187637	-78.18		248.6	-0.101822	-35.916
248.5	-0.204003	-85		248.5	-0.109749	-38.7122
248.4	-0.22084	-92.02		248.4	-0.127903	-45.1157
248.3	-0.2409	-100.38		248.3	-0.139061	-49.0515
248.2	-0.260333	-108.47		248.2	-0.138083	-48.7065
248.1	-0.274086	-114.2		248.1	-0.1375	-48.5009
248	-0.283961	-118.32		248	-0.148477	-52.3728
247.9	-0.300239	-125.1		247.9	-0.169666	-59.8469
247.8	-0.29575	-123.23		247.8	-0.183297	-64.655
247.7	-0.281454	-117.27		247.7	-0.17665	-62.3104
247.6	-0.286345	-119.31		247.6	-0.176433	-62.2339
247.5	-0.279519	-116.47		247.5	-0.188739	-66.5746
247.4	-0.285003	-118.75		247.4	-0.191441	-67.5277
247.3	-0.301016	-125.42		247.3	-0.20131	-71.0088
247.2	-0.329145	-137.14		247.2	-0.212569	-74.9802
247.1	-0.375084	-156.29		247.1	-0.223558	-78.8564
247	-0.424372	-176.82		247	-0.23729	-83.7002
246.9	-0.452331	-188.47		246.9	-0.243716	-85.9668
246.8	-0.492515	-205.21		246.8	-0.254264	-89.6875
246.7	-0.486223	-202.59		246.7	-0.260285	-91.8113
246.6	-0.448516	-186.88		246.6	-0.260311	-91.8205
246.5	-0.446705	-186.13		246.5	-0.268371	-94.6635
246.4	-0.48171	-200.71		246.4	-0.290129	-102.338
246.3	-0.521381	-217.24		246.3	-0.30946	-109.157
246.2	-0.57438	-239.33		246.2	-0.327085	-115.374
246.1	-0.618127	-257.55		246.1	-0.351027	-123.819
246	-0.65007	-270.86		246	-0.374859	-132.225
245.9	-0.621562	-258.98		245.9	-0.391089	-137.95
245.8	-0.570609	-237.75		245.8	-0.404195	-142.573
245.7	-0.580386	-241.83		245.7	-0.426602	-150.477
245.6	-0.592324	-246.8		245.6	-0.439347	-154.972
245.5	-0.605288	-252.2		245.5	-0.450957	-159.068
245.4	-0.618258	-257.61		245.4	-0.460969	-162.599
245.3	-0.627504	-261.46		245.3	-0.469878	-165.742
245.2	-0.607908	-253.3		245.2	-0.499482	-176.184
245.1	-0.604024	-251.68		245.1	-0.515229	-181.739
245	-0.606621	-252.76		245	-0.524587	-185.04
244.9	-0.676698	-281.96		244.9	-0.556846	-196.418
244.8	-0.738236	-307.6		244.8	-0.591675	-208.704
244.7	-0.78278	-326.16		244.7	-0.602839	-212.642
244.6	-0.835471	-348.11		244.6	-0.616742	-217.546
244.5	-0.90338	-376.41		244.5	-0.628288	-221.618
244.4	-0.91575	-381.56		244.4	-0.635269	-224.081
244.3	-0.932014	-388.34		244.3	-0.646497	-228.041
244.2	-0.971095	-404.62		244.2	-0.658958	-232.437
244.1	-1.00623	-419.26		244.1	-0.672285	-237.138
244	-0.992951	-413.73		244	-0.690529	-243.573
243.9	-1.01952	-424.8		243.9	-0.708628	-249.957
243.8	-1.06709	-444.62		243.8	-0.731718	-258.102
243.7	-1.10698	-461.24		243.7	-0.763636	-269.36
243.6	-1.11178	-463.24		243.6	-0.790907	-278.98
243.5	-1.13513	-472.97		243.5	-0.793146	-279.769
243.4	-1.1663	-485.96		243.4	-0.810771	-285.986
243.3	-1.21381	-505.75		243.3	-0.851699	-300.423
243.2	-1.2525	-521.88		243.2	-0.880031	-310.417
243.1	-1.27695	-532.06		243.1	-0.899996	-317.459
243	-1.32749	-553.12		243	-0.931231	-328.477
242.9	-1.36665	-569.44		242.9	-0.956605	-337.427
242.8	-1.36599	-569.16		242.8	-0.981635	-346.256
242.7	-1.36225	-567.6		242.7	-1.00031	-352.843
242.6	-1.39783	-582.43		242.6	-1.02958	-363.168
242.5	-1.43477	-597.82		242.5	-1.06111	-374.289
242.4	-1.46724	-611.35		242.4	-1.09065	-384.709
242.3	-1.51761	-632.34		242.3	-1.11615	-393.704
242.2	-1.56529	-652.2		242.2	-1.14113	-402.515
242.1	-1.65085	-687.85		242.1	-1.17158	-413.256
242	-1.70454	-710.23		242	-1.19702	-422.229
241.9	-1.73366	-722.36		241.9	-1.22633	-432.568
241.8	-1.77543	-739.76		241.8	-1.2569	-443.351
241.7	-1.85838	-774.33		241.7	-1.28324	-452.642
241.6	-1.89319	-788.83		241.6	-1.28748	-454.138
241.5	-1.9525	-813.54		241.5	-1.29822	-457.926
241.4	-2.02636	-844.32		241.4	-1.32467	-467.256
241.3	-2.09339	-872.25		241.3	-1.34505	-474.444
241.2	-2.08803	-870.01		241.2	-1.35983	-479.658
241.1	-2.09154	-871.48		241.1	-1.3711	-483.633
241	-2.11152	-879.8		241	-1.40298	-494.878
240.9	-2.16574	-902.39		240.9	-1.4244	-502.434
240.8	-2.20971	-920.71		240.8	-1.44422	-509.425
240.7	-2.28552	-952.3		240.7	-1.47555	-520.476
240.6	-2.35747	-982.28		240.6	-1.50932	-532.388
240.5	-2.37142	-988.09		240.5	-1.54745	-545.838
240.4	-2.38672	-994.47		240.4	-1.57926	-557.058
240.3	-2.42537	-1010.57		240.3	-1.60246	-565.242
240.2	-2.45384	-1022.43		240.2	-1.62793	-574.226
240.1	-2.50465	-1043.6		240.1	-1.66248	-586.413
240	-2.6145	-1089.38		240	-1.7035	-600.882
239.9	-2.68381	-1118.25		239.9	-1.74523	-615.601
239.8	-2.7401	-1141.71		239.8	-1.78215	-628.624
239.7	-2.81275	-1171.98		239.7	-1.81696	-640.903
239.6	-2.89877	-1207.82		239.6	-1.85769	-655.27
239.5	-2.96521	-1235.5		239.5	-1.8881	-665.996
239.4	-3.04612	-1269.22		239.4	-1.93295	-681.817
239.3	-3.10225	-1292.6		239.3	-1.98051	-698.593
239.2	-3.16692	-1319.55		239.2	-2.03047	-716.215
239.1	-3.20931	-1337.21		239.1	-2.08351	-734.924
239	-3.26469	-1360.29		239	-2.12726	-750.356
238.9	-3.29478	-1372.83		238.9	-2.16209	-762.642
238.8	-3.3413	-1392.21		238.8	-2.19165	-773.069
238.7	-3.44049	-1433.54		238.7	-2.22189	-783.735
238.6	-3.5418	-1475.75		238.6	-2.2548	-795.344
238.5	-3.60968	-1504.03		238.5	-2.30044	-811.443
238.4	-3.69934	-1541.39		238.4	-2.35282	-829.919
238.3	-3.79705	-1582.1		238.3	-2.3962	-845.22
238.2	-3.85009	-1604.2		238.2	-2.4525	-865.079
238.1	-3.91289	-1630.37		238.1	-2.50232	-882.653
238	-4.00422	-1668.43		238	-2.54053	-896.131
237.9	-4.10706	-1711.28		237.9	-2.58659	-912.377
237.8	-4.2189	-1757.88		237.8	-2.64315	-932.328
237.7	-4.35691	-1815.38		237.7	-2.68971	-948.751
237.6	-4.46641	-1861		237.6	-2.72877	-962.529
237.5	-4.52723	-1886.35		237.5	-2.77202	-977.785
237.4	-4.58777	-1911.57		237.4	-2.81362	-992.459
237.3	-4.65093	-1937.89		237.3	-2.85993	-1008.79
237.2	-4.69104	-1954.6		237.2	-2.91341	-1027.66
237.1	-4.75538	-1981.41		237.1	-2.98418	-1052.62
237	-4.87367	-2030.7		237	-3.06158	-1079.92
236.9	-4.99065	-2079.44		236.9	-3.14366	-1108.87
236.8	-5.12724	-2136.35		236.8	-3.20502	-1130.52
236.7	-5.24753	-2186.47		236.7	-3.25799	-1149.2
236.6	-5.34622	-2227.59		236.6	-3.31184	-1168.2
236.5	-5.43545	-2264.77		236.5	-3.36321	-1186.32
236.4	-5.52308	-2301.28		236.4	-3.42068	-1206.59
236.3	-5.57879	-2324.5		236.3	-3.49961	-1234.43
236.2	-5.65664	-2356.93		236.2	-3.57911	-1262.47
236.1	-5.7749	-2406.21		236.1	-3.66569	-1293.01
236	-5.94019	-2475.08		236	-3.74488	-1320.95
235.9	-6.07192	-2529.97		235.9	-3.82112	-1347.84
235.8	-6.19593	-2581.64		235.8	-3.90719	-1378.2
235.7	-6.32394	-2634.98		235.7	-3.99518	-1409.23
235.6	-6.44757	-2686.49		235.6	-4.09187	-1443.34
235.5	-6.53195	-2721.65		235.5	-4.18833	-1477.37
235.4	-6.64325	-2768.02		235.4	-4.26175	-1503.26
235.3	-6.76979	-2820.75		235.3	-4.32874	-1526.89
235.2	-6.89113	-2871.3		235.2	-4.40814	-1554.9
235.1	-7.03491	-2931.21		235.1	-4.49739	-1586.38
235	-7.14884	-2978.68		235	-4.59715	-1621.57
234.9	-7.27313	-3030.47		234.9	-4.70683	-1660.26
234.8	-7.42205	-3092.52		234.8	-4.80368	-1694.42
234.7	-7.58903	-3162.1		234.7	-4.91954	-1735.29
234.6	-7.69241	-3205.17		234.6	-5.02918	-1773.96
234.5	-7.81671	-3256.96		234.5	-5.13229	-1810.33
234.4	-7.95975	-3316.56		234.4	-5.237	-1847.27
234.3	-8.09779	-3374.08		234.3	-5.34943	-1886.92
234.2	-8.23063	-3429.43		234.2	-5.45418	-1923.87
234.1	-8.39919	-3499.66		234.1	-5.55807	-1960.52
234	-8.56274	-3567.81		234	-5.66268	-1997.42
233.9	-8.70026	-3625.11		233.9	-5.7643	-2033.26
233.8	-8.83706	-3682.11		233.8	-5.87392	-2071.93
233.7	-8.96356	-3734.82		233.7	-6.00045	-2116.56
233.6	-9.08442	-3785.18		233.6	-6.13251	-2163.14
233.5	-9.19645	-3831.85		233.5	-6.25846	-2207.57
233.4	-9.3201	-3883.38		233.4	-6.38388	-2251.81
233.3	-9.42953	-3928.97		233.3	-6.50469	-2294.42
233.2	-9.5502	-3979.25		233.2	-6.63737	-2341.22
233.1	-9.71001	-4045.84		233.1	-6.77996	-2391.52
233	-9.89942	-4124.76		233	-6.91497	-2439.14
232.9	-10.082	-4200.83		232.9	-7.04669	-2485.6
232.8	-10.2549	-4272.88		232.8	-7.17992	-2532.6
232.7	-10.4465	-4352.71		232.7	-7.31198	-2579.18
232.6	-10.5899	-4412.46		232.6	-7.44213	-2625.09
232.5	-10.6983	-4457.63		232.5	-7.58647	-2676
232.4	-10.806	-4502.5		232.4	-7.73785	-2729.4
232.3	-10.9433	-4559.71		232.3	-7.90532	-2788.47
232.2	-11.0845	-4618.54		232.2	-8.06156	-2843.58
232.1	-11.2746	-4697.75		232.1	-8.22361	-2900.74
232	-11.5079	-4794.96		232	-8.3727	-2953.33
231.9	-11.7157	-4881.54		231.9	-8.52281	-3006.28
231.8	-11.8831	-4951.29		231.8	-8.67309	-3059.29
231.7	-11.9857	-4994.04		231.7	-8.83772	-3117.36
231.6	-12.0913	-5038.04		231.6	-9.0079	-3177.39
231.5	-12.1791	-5074.63		231.5	-9.17428	-3236.08
231.4	-12.3249	-5135.38		231.4	-9.35697	-3300.52
231.3	-12.5339	-5222.46		231.3	-9.52403	-3359.45
231.2	-12.7666	-5319.42		231.2	-9.69081	-3418.28
231.1	-12.9777	-5407.38		231.1	-9.85236	-3475.26
231	-13.1937	-5497.38		231	-10.0347	-3539.58
230.9	-13.3858	-5577.42		230.9	-10.218	-3604.23
230.8	-13.5442	-5643.42		230.8	-10.4076	-3671.11
230.7	-13.7241	-5718.38		230.7	-10.5803	-3732.03
230.6	-13.8633	-5776.38		230.6	-10.7444	-3789.91
230.5	-13.9979	-5832.46		230.5	-10.9163	-3850.55
230.4	-14.1744	-5906		230.4	-11.0925	-3912.7
230.3	-14.3492	-5978.83		230.3	-11.2721	-3976.05
230.2	-14.535	-6056.25		230.2	-11.4469	-4037.71
230.1	-14.7402	-6141.75		230.1	-11.6356	-4104.27
230	-14.9027	-6209.46		230	-11.8037	-4163.56
229.9	-15.0336	-6264		229.9	-11.9557	-4217.18
229.8	-15.196	-6331.67		229.8	-12.0957	-4266.56
229.7	-15.3424	-6392.67		229.7	-12.2296	-4313.79
229.6	-15.505	-6460.42		229.6	-12.3867	-4369.21
229.5	-15.7196	-6549.83		229.5	-12.5301	-4419.79
229.4	-15.9198	-6633.25		229.4	-12.6859	-4474.74
229.3	-16.0858	-6702.42		229.3	-12.8224	-4522.89
229.2	-16.2175	-6757.29		229.2	-12.9658	-4573.47
229.1	-16.3176	-6799		229.1	-13.0951	-4619.08
229	-16.4264	-6844.33		229	-13.2235	-4664.37
228.9	-16.5644	-6901.83		228.9	-13.3538	-4710.34
228.8	-16.6603	-6941.79		228.8	-13.4949	-4760.11
228.7	-16.7891	-6995.46		228.7	-13.6205	-4804.41
228.6	-17.0211	-7092.13		228.6	-13.7551	-4851.89
228.5	-17.1813	-7158.88		228.5	-13.8839	-4897.32
228.4	-17.2678	-7194.92		228.4	-14.0015	-4938.8
228.3	-17.3901	-7245.88		228.3	-14.1306	-4984.34
228.2	-17.5543	-7314.29		228.2	-14.2798	-5036.97
228.1	-17.6164	-7340.17		228.1	-14.4418	-5094.11
228	-17.6787	-7366.13		228	-14.5781	-5142.19
227.9	-17.8116	-7421.5		227.9	-14.7061	-5187.34
227.8	-17.9359	-7473.29		227.8	-14.8375	-5233.69
227.7	-18.0651	-7527.13		227.7	-14.97	-5280.42
227.6	-18.1978	-7582.42		227.6	-15.1188	-5332.91
227.5	-18.3445	-7643.54		227.5	-15.2423	-5376.47
227.4	-18.4601	-7691.71		227.4	-15.3714	-5422.01
227.3	-18.58	-7741.67		227.3	-15.5293	-5477.71
227.2	-18.692	-7788.33		227.2	-15.6687	-5526.88
227.1	-18.82	-7841.67		227.1	-15.7913	-5570.12
227	-18.9457	-7894.04		227	-15.9	-5608.47
226.9	-19.0503	-7937.63		226.9	-16.0143	-5648.78
226.8	-19.1615	-7983.96		226.8	-16.1422	-5693.9
226.7	-19.211	-8004.58		226.7	-16.2604	-5735.59
226.6	-19.2295	-8012.29		226.6	-16.3824	-5778.62
226.5	-19.3196	-8049.83		226.5	-16.492	-5817.28
226.4	-19.4405	-8100.21		226.4	-16.5969	-5854.29
226.3	-19.5395	-8141.46		226.3	-16.7214	-5898.2
226.2	-19.6604	-8191.83		226.2	-16.8335	-5937.74
226.1	-19.7985	-8249.38		226.1	-16.9654	-5984.27
226	-19.8776	-8282.33		226	-17.0869	-6027.13
225.9	-19.9474	-8311.42		225.9	-17.1904	-6063.63
225.8	-20.0206	-8341.92		225.8	-17.2942	-6100.25
225.7	-20.0941	-8372.54		225.7	-17.3858	-6132.56
225.6	-20.1793	-8408.04		225.6	-17.4717	-6162.86
225.5	-20.29	-8454.17		225.5	-17.5763	-6199.75
225.4	-20.378	-8490.83		225.4	-17.6667	-6231.64
225.3	-20.4465	-8519.38		225.3	-17.7659	-6266.63
225.2	-20.516	-8548.33		225.2	-17.8729	-6304.37
225.1	-20.601	-8583.75		225.1	-17.9605	-6335.27
225	-20.6365	-8598.54		225	-18.0475	-6365.96
224.9	-20.7196	-8633.17		224.9	-18.1589	-6405.26
224.8	-20.84	-8683.33		224.8	-18.2837	-6449.28
224.7	-20.8926	-8705.25		224.7	-18.379	-6482.89
224.6	-20.9215	-8717.29		224.6	-18.442	-6505.11
224.5	-21.0675	-8778.13		224.5	-18.5246	-6534.25
224.4	-21.1644	-8818.5		224.4	-18.6038	-6562.19
224.3	-21.2123	-8838.46		224.3	-18.712	-6600.35
224.2	-21.3391	-8891.29		224.2	-18.8102	-6634.99
224.1	-21.48	-8950		224.1	-18.9404	-6680.92
224	-21.4693	-8945.54		224	-19.07	-6726.63
223.9	-21.4933	-8955.54		223.9	-19.1635	-6759.61
223.8	-21.611	-9004.58		223.8	-19.2864	-6802.96
223.7	-21.6783	-9032.63		223.7	-19.4075	-6845.68
223.6	-21.6713	-9029.71		223.6	-19.5157	-6883.84
223.5	-21.7586	-9066.08		223.5	-19.6313	-6924.62
223.4	-21.834	-9097.5		223.4	-19.7553	-6968.36
223.3	-21.8139	-9089.13		223.3	-19.8985	-7018.87
223.2	-21.8359	-9098.29		223.2	-20.007	-7057.14
223.1	-21.9549	-9147.88		223.1	-20.0929	-7087.44
223	-22.0605	-9191.88		223	-20.1838	-7119.51
222.9	-22.1495	-9228.96		222.9	-20.3102	-7164.09
222.8	-22.1832	-9243		222.8	-20.4366	-7208.68
222.7	-22.2436	-9268.17		222.7	-20.54	-7245.15
222.6	-22.3045	-9293.54		222.6	-20.6243	-7274.89
222.5	-22.2959	-9289.96		222.5	-20.746	-7317.81
222.4	-22.3294	-9303.92		222.4	-20.8707	-7361.8
222.3	-22.4278	-9344.92		222.3	-20.9975	-7406.53
222.2	-22.5128	-9380.33		222.2	-21.1338	-7454.6
222.1	-22.5441	-9393.38		222.1	-21.2311	-7488.92
222	-22.6339	-9430.79		222	-21.3293	-7523.56
221.9	-22.6814	-9450.58		221.9	-21.4585	-7569.14
221.8	-22.7217	-9467.38		221.8	-21.5975	-7618.17
221.7	-22.7414	-9475.58		221.7	-21.7069	-7656.75
221.6	-22.8019	-9500.79		221.6	-21.7865	-7684.83
221.5	-22.8266	-9511.08		221.5	-21.9098	-7728.32
221.4	-22.8677	-9528.21		221.4	-22.0501	-7777.81
221.3	-22.9355	-9556.46		221.3	-22.1859	-7825.71
221.2	-22.9688	-9570.33		221.2	-22.2866	-7861.23
221.1	-23.0238	-9593.25		221.1	-22.3978	-7900.46
221	-23.064	-9610		221	-22.5527	-7955.1
220.9	-23.0191	-9591.29		220.9	-22.7142	-8012.06
220.8	-23.0723	-9613.46		220.8	-22.8579	-8062.75
220.7	-23.167	-9652.92		220.7	-22.9739	-8103.67
220.6	-23.1821	-9659.21		220.6	-23.1024	-8148.99
220.5	-23.2097	-9670.71		220.5	-23.2775	-8210.76
220.4	-23.3012	-9708.83		220.4	-23.4233	-8262.19
220.3	-23.2962	-9706.75		220.3	-23.5485	-8306.35
220.2	-23.2056	-9669		220.2	-23.674	-8350.62
220.1	-23.1794	-9658.08		220.1	-23.758	-8380.25
220	-23.2286	-9678.58		220	-23.904	-8431.75
219.9	-23.2688	-9695.33		219.9	-24.0841	-8495.27
219.8	-23.3067	-9711.13		219.8	-24.2109	-8540
219.7	-23.4001	-9750.04		219.7	-24.3158	-8577
219.6	-23.4987	-9791.13		219.6	-24.4394	-8620.6
219.5	-23.5475	-9811.46		219.5	-24.5823	-8671.01
219.4	-23.6072	-9836.33		219.4	-24.7384	-8726.07
219.3	-23.6153	-9839.71		219.3	-24.8956	-8781.52
219.2	-23.5991	-9832.96		219.2	-25.0515	-8836.51
219.1	-23.5731	-9822.13		219.1	-25.1788	-8881.41
219	-23.6039	-9834.96		219	-25.3328	-8935.73
218.9	-23.6215	-9842.29		218.9	-25.4522	-8977.85
218.8	-23.6835	-9868.13		218.8	-25.5101	-8998.27
218.7	-23.7587	-9899.46		218.7	-25.6023	-9030.79
218.6	-23.8008	-9917		218.6	-25.7252	-9074.14
218.5	-23.8727	-9946.96		218.5	-25.8732	-9126.35
218.4	-23.9681	-9986.71		218.4	-26.0355	-9183.6
218.3	-24.0209	-10008.7		218.3	-26.1508	-9224.27
218.2	-24.0707	-10029.5		218.2	-26.2677	-9265.5
218.1	-24.1062	-10044.2		218.1	-26.4023	-9312.98
218	-24.1216	-10050.7		218	-26.5436	-9362.82
217.9	-24.1247	-10052		217.9	-26.692	-9415.17
217.8	-24.1747	-10072.8		217.8	-26.8068	-9455.66
217.7	-24.2286	-10095.2		217.7	-26.9376	-9501.8
217.6	-24.3118	-10129.9		217.6	-27.0518	-9542.08
217.5	-24.2964	-10123.5		217.5	-27.1003	-9559.19
217.4	-24.2754	-10114.8		217.4	-27.1879	-9590.09
217.3	-24.3223	-10134.3		217.3	-27.2863	-9624.8
217.2	-24.328	-10136.7		217.2	-27.4202	-9672.03
217.1	-24.3322	-10138.4		217.1	-27.5821	-9729.14
217	-24.3492	-10145.5		217	-27.7386	-9784.34
216.9	-24.3357	-10139.9		216.9	-27.855	-9825.4
216.8	-24.2893	-10120.5		216.8	-27.9486	-9858.41
216.7	-24.3457	-10144		216.7	-28.0432	-9891.78
216.6	-24.3435	-10143.1		216.6	-28.1664	-9935.24
216.5	-24.3219	-10134.1		216.5	-28.2891	-9978.52
216.4	-24.3409	-10142		216.4	-28.4089	-10020.8
216.3	-24.3372	-10140.5		216.3	-28.548	-10069.8
216.2	-24.2703	-10112.6		216.2	-28.6604	-10109.5
216.1	-24.2752	-10114.7		216.1	-28.8128	-10163.2
216	-24.2783	-10116		216	-28.9175	-10200.2
215.9	-24.3187	-10132.8		215.9	-28.9861	-10224.4
215.8	-24.3639	-10151.6		215.8	-29.1194	-10271.4
215.7	-24.5029	-10209.5		215.7	-29.2527	-10318.4
215.6	-24.5214	-10217.2		215.6	-29.3598	-10356.2
215.5	-24.54	-10225		215.5	-29.5044	-10407.2
215.4	-24.4879	-10203.3		215.4	-29.5958	-10439.4
215.3	-24.4717	-10196.5		215.3	-29.728	-10486.1
215.2	-24.3803	-10158.5		215.2	-29.8848	-10541.4
215.1	-24.4168	-10173.7		215.1	-30.0335	-10593.8
215	-24.4981	-10207.5		215	-30.2003	-10652.7
214.9	-24.574	-10239.2		214.9	-30.3238	-10696.2
214.8	-24.6132	-10255.5		214.8	-30.4137	-10727.9
214.7	-24.5956	-10248.2		214.7	-30.5093	-10761.7
214.6	-24.5352	-10223		214.6	-30.6112	-10797.6
214.5	-24.4752	-10198		214.5	-30.7452	-10844.9
214.4	-24.5184	-10216		214.4	-30.8755	-10890.8
214.3	-24.5835	-10243.1		214.3	-30.9358	-10912.1
214.2	-24.6084	-10253.5		214.2	-31.0397	-10948.7
214.1	-24.6024	-10251		214.1	-31.1516	-10988.2
214	-24.586	-10244.2		214	-31.2847	-11035.2
213.9	-24.5037	-10209.9		213.9	-31.4139	-11080.7
213.8	-24.3969	-10165.4		213.8	-31.4579	-11096.3
213.7	-24.3761	-10156.7		213.7	-31.4925	-11108.5
213.6	-24.3599	-10150		213.6	-31.4472	-11092.5
213.5	-24.3819	-10159.1		213.5	-31.4708	-11100.8
213.4	-24.3914	-10163.1		213.4	-31.5385	-11124.7
213.3	-24.3906	-10162.8		213.3	-31.602	-11147.1
213.2	-24.438	-10182.5		213.2	-31.6435	-11161.7
213.1	-24.5372	-10223.8		213.1	-31.6847	-11176.3
213	-24.6525	-10271.9		213	-31.7067	-11184
212.9	-24.7989	-10332.9		212.9	-31.7114	-11185.7
212.8	-24.8569	-10357		212.8	-31.7187	-11188.3
212.7	-24.9781	-10407.5		212.7	-31.7098	-11185.1
212.6	-24.9571	-10398.8		212.6	-31.7553	-11201.2
212.5	-24.8485	-10353.5		212.5	-31.807	-11219.4
212.4	-24.8319	-10346.6		212.4	-31.8115	-11221
212.3	-24.9506	-10396.1		212.3	-31.7521	-11200
212.2	-24.9244	-10385.2		212.2	-31.7928	-11214.4
212.1	-25.0835	-10451.5		212.1	-31.8632	-11239.2
212	-25.2702	-10529.2		212	-31.9244	-11260.8
211.9	-25.2373	-10515.5		211.9	-31.9952	-11285.8
211.8	-25.1623	-10484.3		211.8	-32.0504	-11305.3
211.7	-25.1639	-10485		211.7	-32.1184	-11329.2
211.6	-25.2103	-10504.3		211.6	-32.1682	-11346.8
211.5	-25.222	-10509.2		211.5	-32.2652	-11381
211.4	-25.283	-10534.6		211.4	-32.337	-11406.3
211.3	-25.3107	-10546.1		211.3	-32.3753	-11419.9
211.2	-25.2766	-10531.9		211.2	-32.4255	-11437.6
211.1	-25.2075	-10503.1		211.1	-32.4419	-11443.4
211	-25.1589	-10482.9		211	-32.4515	-11446.7
210.9	-25.103	-10459.6		210.9	-32.4486	-11445.7
210.8	-25.1998	-10499.9		210.8	-32.4366	-11441.5
210.7	-25.2795	-10533.1		210.7	-32.4845	-11458.4
210.6	-25.1983	-10499.3		210.6	-32.5057	-11465.9
210.5	-25.2456	-10519		210.5	-32.4428	-11443.7
210.4	-25.3345	-10556		210.4	-32.3873	-11424.1
210.3	-25.2825	-10534.4		210.3	-32.3988	-11428.1
210.2	-25.2614	-10525.6		210.2	-32.4643	-11451.3
210.1	-25.2601	-10525		210.1	-32.5393	-11477.7
210	-25.2409	-10517		210	-32.5403	-11478.1
209.9	-25.2252	-10510.5		209.9	-32.4618	-11450.4
209.8	-25.313	-10547.1		209.8	-32.3438	-11408.7
209.7	-25.4703	-10612.6		209.7	-32.294	-11391.2
209.6	-25.6416	-10684		209.6	-32.286	-11388.4
209.5	-25.7486	-10728.6		209.5	-32.2982	-11392.7
209.4	-25.7772	-10740.5		209.4	-32.2835	-11387.5
209.3	-25.6791	-10699.6		209.3	-32.2801	-11386.3
209.2	-25.4253	-10593.9		209.2	-32.2402	-11372.2
209.1	-25.2932	-10538.8		209.1	-32.15	-11340.4
209	-25.1406	-10475.2		209	-32.0239	-11295.9
208.9	-25.1182	-10465.9		208.9	-31.967	-11275.8
208.8	-25.1141	-10464.2		208.8	-31.9062	-11254.4
208.7	-25.1601	-10483.4		208.7	-31.8206	-11224.2
208.6	-25.0932	-10455.5		208.6	-31.6551	-11165.8
208.5	-24.9065	-10377.7		208.5	-31.4795	-11103.9
208.4	-24.6727	-10280.3		208.4	-31.2202	-11012.4
208.3	-24.5918	-10246.6		208.3	-31.0256	-10943.8
208.2	-24.4904	-10204.3		208.2	-30.9322	-10910.8
208.1	-24.5304	-10221		208.1	-30.8752	-10890.7
208	-24.6059	-10252.5		208	-30.8021	-10864.9
207.9	-24.5543	-10231		207.9	-30.658	-10814.1
207.8	-24.5101	-10212.5		207.8	-30.5073	-10761
207.7	-24.2279	-10095		207.7	-30.2473	-10669.2
207.6	-23.888	-9953.33		207.6	-29.9521	-10565.1
207.5	-23.6648	-9860.33		207.5	-29.7041	-10477.6
207.4	-23.3831	-9742.96		207.4	-29.6671	-10464.6
207.3	-22.9313	-9554.71		207.3	-29.6097	-10444.3
207.2	-22.964	-9568.33		207.2	-29.5756	-10432.3
207.1	-22.8496	-9520.67		207.1	-29.0467	-10245.7
207	-22.5678	-9403.25		207	-29.1784	-10292.2
206.9	-22.3503	-9312.63		206.9	-27.8477	-9822.82
206.8	-22.1348	-9222.83		206.8	-27.2587	-9615.06
206.7	-21.7828	-9076.17		206.7	-27.108	-9561.9
206.6	-21.5387	-8974.46		206.6	-26.6187	-9389.31
206.5	-21.2292	-8845.5		206.5	-26.7036	-9419.26
206.4	-20.9756	-8739.83		206.4	-26.8022	-9454.04
206.3	-20.9121	-8713.38		206.3	-26.0621	-9192.98
206.2	-20.5373	-8557.21		206.2	-25.3391	-8937.95
206.1	-19.9647	-8318.63		206.1	-25.112	-8857.85
206	-19.5652	-8152.17		206	-24.9425	-8798.06
205.9	-19.1779	-7990.79		205.9	-25.0324	-8829.77
205.8	-18.5292	-7720.5		205.8	-24.4609	-8628.18
205.7	-17.9109	-7462.88		205.7	-23.912	-8434.57
205.6	-17.7683	-7403.46		205.6	-23.7088	-8362.89
205.5	-17.4308	-7262.83		205.5	-22.6754	-7998.38
205.4	-17.1388	-7141.17		205.4	-22.8118	-8046.49
205.3	-16.9003	-7041.79		205.3	-23.0529	-8131.53
205.2	-16.8692	-7028.83		205.2	-22.6859	-8002.08
205.1	-16.3168	-6798.67		205.1	-21.3934	-7546.17
205	-15.8881	-6620.04		205	-20.1736	-7115.91
204.9	-15.5123	-6463.46		204.9	-21.4116	-7552.59
204.8	-15.1809	-6325.38		204.8	-20.5156	-7236.54
204.7	-14.9403	-6225.13		204.7	-20.0963	-7088.64
204.6	-14.4901	-6037.54		204.6	-19.2454	-6788.5
204.5	-13.7748	-5739.5		204.5	-17.1194	-6038.59
204.4	-13.1582	-5482.58		204.4	-16.6717	-5880.67
204.3	-12.3898	-5162.42		204.3	-16.1492	-5696.37
204.2	-11.8262	-4927.58		204.2	-15.4998	-5467.3
204.1	-11.7958	-4914.92		204.1	-14.7055	-5187.13
204	-11.8568	-4940.33		204	-14.5955	-5148.32
203.9	-11.4841	-4785.04		203.9	-13.2412	-4670.62
203.8	-11.4678	-4778.25		203.8	-12.2341	-4315.38
203.7	-11.2249	-4677.04		203.7	-13.3187	-4697.95
203.6	-10.7814	-4492.25		203.6	-12.8715	-4540.21
203.5	-10.44	-4350		203.5	-14.4999	-5114.6
203.4	-10.1607	-4233.63		203.4	-11.3823	-4014.92
203.3	-9.57396	-3989.15		203.3	-12.011	-4236.68
203.2	-8.67211	-3613.38		203.2	-13.9218	-4910.69
203.1	-7.90286	-3292.86		203.1	-10.5561	-3723.49
203	-7.08772	-2953.22		203	-8.57248	-3023.8
202.9	-6.22545	-2593.94		202.9	-7.35685	-2595.01
202.8	-5.63334	-2347.23		202.8	-10.1066	-3564.94
202.7	-5.41424	-2255.93		202.7	-6.30247	-2223.09
202.6	-4.80877	-2003.65		202.6	-6.615	-2333.33
202.5	-4.10213	-1709.22		202.5	-12.2961	-4337.25
202.4	-3.32128	-1383.87		202.4	-14.6714	-5175.1
202.3	-2.13621	-890.09		202.3	-11.6479	-4108.61
202.2	-0.935303	-389.71		202.2	-8.25646	-2912.33
202.1	-0.387286	-161.37		202.1	-4.55442	-1606.5
202	-0.235263	-98.03		202	-4.75296	-1676.53
201.9	-0.191127	-79.64		201.9	-2.91966	-1029.86
201.8	-0.272457	-113.52		201.8	-4.18449	-1476.01
201.7	0.0686105	28.59		201.7	-2.04717	-722.106
201.6	1.38371	576.55		201.6	-1.93181	-681.414
201.5	2.97383	1239.1		201.5	1.86956	659.457
201.4	4.67679	1948.66		201.4	-2.06421	-728.116
201.3	6.4733	2697.21		201.3	0.901512	317.994
201.2	6.29594	2623.31		201.2	7.39402	2608.12
201.1	6.09518	2539.66		201.1	5.85499	2065.25
201	6.22213	2592.55		201	-0.577726	-203.783
200.9	5.95988	2483.28		200.9	-2.90149	-1023.45
200.8	5.49142	2288.09		200.8	1.92333	678.423
200.7	7.92719	3303		200.7	7.44916	2627.57
200.6	8.08189	3367.45		200.6	0.952635	336.026
200.5	9.03042	3762.68		200.5	-0.0136013	-4.79764
200.4	10.8271	4511.29		200.4	9.17561	3236.55
200.3	11.1034	4626.42		200.3	16.2941	5747.48
200.2	5.95783	2482.43		200.2	12.4262	4383.14
200.1	2.42796	1011.65		200.1	13.8646	4890.51
200	-2.41334	-1005.56		200	2.75201	970.727

## Sheet: T(ABCD)
Fig T(A)
strain	WT::pBAD30					WT::pBAD30_YgiW-EC					WT::pBAD30_ygiV-Ec
	biological replicates			Mean	SD	biological replicates			Mean	SD	biological replicates			Mean	SD
Calbi (µg/ml):	1	2	3			1	2	3			1	2	3
0.5	0.101667	0.100333	0.100667	0.100889	0.000693891	0.107	0.104667	nd	0.105833	0.00164991	0.1	0.0963333	0.101667	0.0993333	0.00272845
0.25	0.0996667	0.102	0.1	0.100556	0.00126198	0.103333	0.105	nd	0.104167	0.00117851	0.099	0.096	0.116667	0.103889	0.0111671
0.125	0.101333	0.100667	0.101333	0.101111	0.000384896	0.110333	0.107	nd	0.108667	0.00235702	0.102	0.097	0.109333	0.102778	0.00620334
0.0625	0.117667	0.157	0.103	0.125889	0.0279232	0.108667	0.106667	nd	0.107667	0.00141421	0.0983333	0.099	0.102333	0.0998889	0.00214303
0.03125	0.111333	0.109333	0.104667	0.108444	0.00342106	0.117	0.105	nd	0.111	0.00848528	0.0996667	0.0993333	0.103667	0.100889	0.00241139
0.015625	0.106333	0.163667	0.115667	0.128556	0.0307631	0.110667	0.113333	nd	0.112	0.00188561	0.102333	0.133333	0.119667	0.118444	0.0155361
0.0078125	0.199667	0.279	0.266	0.248222	0.0425498	0.228333	0.298	nd	0.263167	0.0492618	0.225667	0.307667	0.290667	0.274667	0.0432782
0.00390625	0.315	0.335333	0.370667	0.340333	0.0281681	0.34	0.361	nd	0.3505	0.0148492	0.324333	0.354333	0.384	0.354222	0.0298335
0.00195312	0.374667	0.368	0.382333	0.375	0.00717248	0.365667	0.395333	nd	0.3805	0.0209775	0.363	0.369333	0.401333	0.377889	0.0205489
Fig T(B)
strain	WT::pBAD30					WT::pBAD30_YgiW-EC					WT::pBAD30_ygiV-Ec
	biological replicates			Mean	SD	biological replicates			Mean	SD	biological replicates			Mean	SD
Calbi (µg/ml):	1	2	3			1	2	3			1	2	3
0.5	0.103667	0.100333	0.101333	0.101778	0.00171054	0.106333	0.102333	nd	0.104333	0.00282843	0.0966667	0.100667	0.102333	0.0998889	0.0029123
0.25	0.112333	0.1	0.101	0.104444	0.00685025	0.117	0.103333	nd	0.110167	0.0096638	0.100667	0.0973333	0.101667	0.0998889	0.00226896
0.125	0.111333	0.0993333	0.0996667	0.103444	0.00683401	0.118	0.104333	nd	0.111167	0.0096638	0.0966667	0.097	0.110667	0.101444	0.00798842
0.0625	0.106667	0.106667	0.105333	0.106222	0.000769804	0.113667	0.103333	nd	0.1085	0.00730677	0.097	0.0966667	0.102333	0.0986667	0.00317979
0.03125	0.109	0.101667	0.100333	0.103667	0.00466667	0.111667	0.105	nd	0.108333	0.00471405	0.320667	0.363	0.344333	0.342667	0.0212158
0.015625	0.108	0.104	0.117667	0.109889	0.00702641	0.117	0.124667	nd	0.120833	0.00542115	0.373667	0.444667	0.401667	0.406667	0.0357631
0.0078125	0.214667	0.313333	0.287	0.271667	0.0510892	0.259	0.273333	nd	0.266167	0.0101352	0.425333	0.473333	0.439667	0.446111	0.0246404
0.00390625	0.295667	0.38	0.344	0.339889	0.0423167	0.291333	0.33	nd	0.310667	0.0273415	0.445	0.497333	0.470667	0.471	0.0261683
0.00195312	0.326333	0.387	0.352333	0.355222	0.0304363	0.344	0.369	nd	0.3565	0.0176777	0.460667	0.471667	0.489333	0.473889	0.014462
Fig T©
strain	WT::pBAD30					WT::pBAD30_STM3175					WT::pBAD30_ygiV-Vv					WT::pBAD30_YgiV-LBD-Vv					WT::pBAD30_AraC-Pa
	biological replicates			Mean	SD	biological replicates			Mean	SD	biological replicates			Mean	SD	biological replicates			Mean	SD	biological replicates			Mean	SD
Calbi (µg/ml):	1	2	3			1	2	3			1	2	3			1	2	3	2.72289	2.81928	1	2	3
4	0.0923333	0.0883333	0.087	0.0892222	0.00277555	0.103	0.1	0.1	0.101	0.00173205	0.0926667	0.0936667	0.0873333	0.0912222	0.00340479	0.119333	0.104	0.140333	0.121222	0.0182402	0.091	0.0886667	0.084	0.0878889	0.00356423
2	0.094	0.0906667	0.110667	0.0984444	0.0107152	0.1	0.102	0.1	0.100667	0.0011547	0.0906667	0.0973333	0.0926667	0.0935556	0.00342106	0.131667	0.104	0.135667	0.123778	0.0172444	0.0883333	0.0863333	0.093	0.0892222	0.00342107
1	0.0946667	0.101667	0.120333	0.105556	0.0132679	0.101	0.102	0.103	0.102	0.001	0.106667	0.119667	0.113667	0.113333	0.00650641	0.137333	0.108	0.0906667	0.112	0.0235891	0.09	0.0803333	0.0816667	0.084	0.00523874
0.5	0.0956667	0.0913333	0.108667	0.0985556	0.00902056	0.102	0.101	0.101	0.101333	0.00057735	0.132	0.160667	0.144333	0.145667	0.0143798	0.118	0.111667	0.123	0.117556	0.00567972	0.094	0.0846667	0.084	0.0875556	0.005591
0.25	0.095	0.092	0.0936667	0.0935556	0.00150308	0.1	0.102	0.099	0.100333	0.00152753	0.233333	0.310667	0.291333	0.278444	0.0402455	0.134667	0.096	0.108667	0.113111	0.0197128	0.0956667	0.085	0.0796667	0.0867778	0.0081468
0.125	0.0976667	0.0903333	0.107333	0.0984444	0.00852665	0.102	0.105	0.1	0.102333	0.00251661	0.355667	0.388	0.379667	0.374444	0.0167873	0.161333	0.102667	0.108667	0.124222	0.0322789	0.0913333	0.0866667	0.08	0.086	0.005696
0.0625	0.0963333	0.0963333	0.0886667	0.0937778	0.00442635	0.103	0.106	0.102	0.103667	0.00208167	0.415667	0.481	0.439667	0.445444	0.0330477	0.130333	0.0906667	0.102667	0.107889	0.0203424	0.0966667	0.0863333	0.077	0.0866667	0.00983757
0.03125	0.098	0.0936667	0.0913333	0.0943333	0.00338297	0.158	0.107	0.14	0.135	0.025865	0.426	0.470667	0.449667	0.448778	0.0223466	0.122333	0.0903333	0.094	0.102222	0.017513	0.0933333	0.132333	0.078	0.101222	0.0280126
0.015625	0.0993333	0.0933333	0.1	0.0975556	0.00367171	0.167	0.204	0.208	0.193	0.0226053	0.419667	0.464333	0.438	0.440667	0.0224524	0.193667	0.165333	0.143667	0.167556	0.025074	0.111	0.212	0.174333	0.165778	0.0510407
0.0078125	0.136333	0.239	0.311	0.228778	0.0877809	0.426	0.424	0.421	0.423667	0.00251661	0.423667	0.453667	0.440667	0.439333	0.0150444	0.484	0.34	0.361333	0.395111	0.0777155	0.338	0.331	0.352667	0.340556	0.0110571
0.00390625	0.296667	0.32	0.350333	0.322333	0.0269093	0.458	0.455	0.457	0.456667	0.00152753	0.422	0.444667	0.429667	0.432111	0.0115294	0.519667	0.476333	0.393667	0.463222	0.064015	0.405	0.380333	0.417667	0.401	0.0189854
0.00195312	0.359667	0.356667	0.377333	0.364556	0.0111671	0.45	0.459	0.45	0.453	0.00519615	0.390667	0.437	0.420333	0.416	0.0234687	nd	nd	nd	-	-	0.409333	0.279333	0.463667	0.384111	0.0947197
Fig T(D)
strain	WT::pBAD30					WT::pBAD30_STM3175					WT::pBAD30_ygiV-Vv					WT::pBAD30_YgiV-LBD-Vv					WT::pBAD30_AraC-Pa
	biological replicates			Mean	SD	biological replicates			Mean	SD	biological replicates			Mean	SD	biological replicates			Mean	SD	biological replicates			Mean	SD
Calbi (µg/ml):	1	2	3			1	2	3			1	2	3			1	2	3	2.72289	2.81928	1	2	3
4	0.0946667	0.0866667	0.096	0.0924444	0.00504792	0.101	0.099	0.105	0.101667	0.00305505	0.0933333	0.0933333	0.0963333	0.0943333	0.00173205	0.155333	0.116333	0.127667	0.133111	0.0200619	0.088	0.0883333	nd	0.0881667	0.0002357
2	0.0946667	0.0873333	0.096	0.0926667	0.00466667	0.1	0.103	0.1	0.101	0.00173205	0.131333	0.204667	0.19	0.175333	0.0388044	0.117667	0.116667	0.137	0.123778	0.0114617	0.0916667	0.088	nd	0.0898333	0.00259273
1	0.095	0.112	0.0873333	0.0981111	0.0126242	0.12	0.1	0.1	0.106667	0.011547	0.207333	0.209	0.208	0.208111	0.000838872	0.119	0.120333	0.146333	0.128556	0.0154104	0.0896667	0.0893333	nd	0.0895	0.000235707
0.5	0.094	0.0883333	0.104667	0.0956667	0.00829324	0.102	0.099	0.098	0.0996667	0.00208167	0.237667	0.253333	0.255	0.248667	0.00956266	0.117333	0.111333	0.133667	0.120778	0.0115582	0.0933333	0.082	nd	0.0876667	0.00801387
0.25	0.0943333	0.105	0.0913333	0.0968889	0.0071828	0.267	0.326	0.337	0.31	0.0376431	0.291	0.336667	0.358667	0.328778	0.0345162	0.124	0.109333	0.127667	0.120333	0.00970109	0.0916667	0.083	nd	0.0873333	0.00612826
0.125	0.0976667	0.113	0.0986667	0.103111	0.00857861	0.315	0.399	0.403	0.372333	0.0496924	0.339667	0.431667	0.427667	0.399667	0.052	0.237333	0.185	0.199333	0.207222	0.0270439	0.0956667	0.228333	nd	0.162	0.0938095
0.0625	0.094	0.100333	0.094	0.0961111	0.00365655	0.364	0.508	0.529	0.467	0.0898165	0.418667	0.480333	0.464	0.454333	0.0319496	0.259333	0.207667	0.221	0.229333	0.0268225	0.291	0.297	nd	0.294	0.00424264
0.03125	0.096	0.094	0.0953333	0.0951111	0.00101835	0.471	0.535	0.548	0.518	0.0412189	0.441	0.496667	0.5	0.479222	0.0331433	0.286	0.221333	0.238333	0.248556	0.0335233	0.358667	0.369667	nd	0.364167	0.00777817
0.015625	0.104333	0.098	0.097	0.0997778	0.00397678	0.531	0.537	0.543	0.537	0.006	0.438	0.507	0.509333	0.484778	0.0405275	0.303667	0.237333	0.243	0.261333	0.0367711	0.41	0.412667	nd	0.411333	0.00188562
0.0078125	0.158333	0.228	0.113667	0.166667	0.0576204	0.562	0.576	0.562	0.566667	0.0080829	0.463333	0.517	0.491	0.490444	0.0268376	0.328667	0.258667	0.257	0.281444	0.0409041	0.432333	0.465333	nd	0.448833	0.0233345
0.00390625	0.283333	0.263	0.327	0.291111	0.0327012	0.556	0.552	0.564	0.557333	0.0061101	0.413	0.546667	0.498667	0.486111	0.0677121	0.360667	0.278667	0.301333	0.313556	0.0423443	0.477667	0.557	nd	0.517333	0.0560971
0.00195312	0.326333	0.27	0.335	0.310444	0.035293	0.546	0.539	0.523	0.536	0.0117898	0.391333	0.488333	0.480667	0.453444	0.0539262	nd	nd	nd	-	-	0.466	0.449333	nd	0.457667	0.0117851

[truncated: 2 more sheets: W(AB), X(AB)]
